# Supplementary material for: Notch1 promotes ordered revascularization through Semaphorin 3g modulation of downstream vascular patterning signalling factors
Source: J Physiol. 2022 Jan 17;600(3):509–30. doi: 10.1113/JP282286 (PMC9305962; doi:10.1113/JP282286)
Supplement: Supplementary file 3 — RNAseq DEG analysis [file TJP-600-509-s001.xlsx]

## Sheet: gene_README
Summary of tabs in this document	Description
[project]_diff_summary	Summary of the number of differentially expressed features for
	each differential test run at QValue 0.05. Please refer to
	the [project]_diff tab for more details.
[project]_counts	Counts per feature: the number of observations in raw reads.
	* This is the input data for differential analysis in edgeR,
	but the values themselves are not normalized to account
	for differences in sequencing depth.
[project]_norm	Normalized expression per feature.
	* Units are CPM (counts per million). Normalization accounts
	for differences in sequencing depth across libraries, allowing
	expression levels to be directly compared between samples.
	* Additional normalization with TMM (trimmed mean of M-values)
	scaling was performed in edgeR. TMM normalization is more
	robust to outlier features, and seeks to ensure that the
	average log-fold-change across samples is 0.
	* NOTE: values in this table are in log2-scale, with a pseudo-count
	added to prevent taking the log of 0. Negative numbers
	simply indicate lower expression.
[project]_avg	Average normalized expression per sample group.
	* Units are CPM (counts per million).
	* NOTE: values in this table are in log2-scale, with a pseudo-count
	added to prevent taking the log of 0. Negative numbers
	simply indicate lower expression.
[project]_diff	Differential expression statistics, which may include:
	* Statistics from generalized linear models, modeling the effect
	of multiple factors or sample groups simulataneously. There
	will be 2 columns per factor test, one for PValue, and
	one for QValue (FDR-corrected p-value). You may see tests
	both for individual factors (e.g., Treatment: QValue),
	and for interaction terms between factors (e.g., Treatment::Genotype:
	QValue). Interaction terms test whether one factor's effect
	depends on the other factor (e.g., if the effect of a treatment
	depends on genotype).
	* Pair-wise comparisons between samples. You will see four columns
	per comparison, all starting with the set of the groups
	being compared, e.g., Disease/Control.
	* The four columns are: (1) logFC (log2 fold-change), (2) logCPM
	(log2 mean expression between both groups), (3) PValue,
	and (4) QValue. Note that the sample naming, such as Disease/Control
	(Disease divided by Control), indicates the direction of
	the logFC: positive values mean higher expression in the
	numerator (Disease), negative values mean higher expression
	in the denominator (Control).
Glossary of terms	Description
Log-scale	All log-scaling is log2-scale.
feature	Genomic feature we are quantifying and comparing in this analysis.
	These could be genes or isoforms from RNA-seq, peaks from ChIP-seq
	or ATAC-seq, taxa from metagenomics, or many other NGS-derived
	quantities.
	* Features that have been excluded from analysis due to low
	expression have their values printed as "NA" and are placed
	at the bottom of the tables.
logFC	Log2 fold-change. The log-scaled fold-change is more natural
	to use for fair comparisons, as increases and decreases are
	symmetrized around 0. For example:
	* 0 = no change
	* 1 = 2-fold increase, -1 = 2-fold decrease
	* 2 = 4-fold increase, -2 = 4-fold decrease, and so on.
	* To convert back to linear scale, compute "2^(logFC)".
	* To reverse the order of the comparison, for example if logFC
	is calculated as Disease/Control but you want to see Control/Disease,
	reverse the sign (+2 becomes -2).
CPM	Counts per million: standard unit of normalized expression to
	account for difference in sequencing depth. Calcuated as the
	counts per feature over millions of counts per sample (column
	sum for that sample).
logCPM	Log2-scaled CPM. A pseudo-count (small constant value) will be
	added to avoid taking the log of 0.
PValue	Nominal p-value from a statistical test. This should NOT be used
	to assess statistical significance, as it is not corrected
	for multiple testing and would result in many false positives.
	We include it for completeness in the report.
QValue	Corrected p-value, to be used for assessing statistical significance.
	The term q-value has many synonyms, including FDR (false discovery
	rate), and Benjamini or Benjamini-Hochberg or B-H p-value.

## Sheet: gene_diff_summary
Comparison	Significant at FDR<0.05 out of 43652 total	Up	Down
Genotype	6883
ICN-B/DN-B	3438	1814	1624
WT-B/DN-B	1028	506	522
WT-B/ICN-B	5122	1321	3801

## Sheet: gene_counts
ID	ICN-357-B	ICN-352-B	ICN-351-B	TOMATO-3B	TOMATO-2B	TOMATO-1B	DN-450-B	DN-449-B	DN-394-B	Column1	Column2	Column3
ENSMUSG00000029580	259012	201766	224993	223031	201391	394526	298115	260983	279537	228590	272983	279545
ENSMUSG00000020427	229499	308242	67485	74308	114398	166423	47645	40945	25017	201742	118376	37869
ENSMUSG00000007655	180274	182905	178269	210924	148262	132030	218994	199076	207368	180483	163739	208479
ENSMUSG00000018593	165198	181340	135522	183184	181706	195881	296853	261962	214500	160687	186924	257772
ENSMUSG00000073411	139962	130196	133681	106449	93829	93707	118961	124949	96598	134613	97995	113503
ENSMUSG00000002944	117042	99173	124628	81191	46608	27541	90700	90167	107466	113614	51780	96111
ENSMUSG00000049775	114981	138471	131691	152837	147690	148704	198232	200808	146014	128381	149744	181685
ENSMUSG00000021939	106585	94605	79188	36934	42837	49439	53925	40295	62363	93459.3	43070	52194.3
ENSMUSG00000062515	100742	100866	127543	104404	74603	29369	116889	135401	116951	109717	69458.7	123080
ENSMUSG00000031502	93202	127527	79962	131530	109650	138235	97303	77603	135112	100230	126472	103339
ENSMUSG00000017707	92713	83032	84438	97177	70295	68624	106491	90656	85214	86727.7	78698.7	94120.3
ENSMUSG00000036256	88731	95805	82339	123443	112877	67958	124867	117866	125758	88958.3	101426	122830
ENSMUSG00000064351	83954	99286	86249	89109	87432	77595	180652	136830	81597	89829.7	84712	133026
ENSMUSG00000060802	82207	83760	89497	74871	53798	49294	73180	79030	59549	85154.7	59321	70586.3
ENSMUSG00000022108	78025	84628	91481	72978	50855	36470	75281	68966	55294	84711.3	53434.3	66513.7
ENSMUSG00000004207	76493	63762	65161	46844	29866	27153	36533	28886	53677	68472	34621	39698.7
ENSMUSG00000029309	74507	79391	69079	60172	45457	24428	93484	87843	81981	74325.7	43352.3	87769.3
ENSMUSG00000022587	73262	70376	90873	79199	57056	43068	79079	75183	86454	78170.3	59774.3	80238.7
ENSMUSG00000050708	71634	64407	68868	38611	52354	66825	60492	51344	53790	68303	52596.7	55208.7
ENSMUSG00000025809	70175	77038	51134	57018	49311	67606	71869	47564	49777	66115.7	57978.3	56403.3
ENSMUSG00000061232	67469	65805	72315	54445	32727	40373	49622	59817	45106	68529.7	42515	51515
ENSMUSG00000037742	63612	67653	60627	67612	51833	95229	98767	94908	77314	63964	71558	90329.7
ENSMUSG00000079018	63545	67084	73202	87442	55005	30696	66174	67775	60564	67943.7	57714.3	64837.7
ENSMUSG00000075602	62477	70029	77595	68377	51324	49213	61166	51419	51779	70033.7	56304.7	54788
ENSMUSG00000031996	60940	59501	55583	67226	48653	43271	63947	51762	58690	58674.7	53050	58133
ENSMUSG00000062825	60744	59751	53822	59028	48631	108797	75035	63140	59782	58105.7	72152	65985.7
ENSMUSG00000031503	60620	80380	55356	84759	68210	92187	58521	47014	80622	65452	81718.7	62052.3
ENSMUSG00000069516	59053	42807	52726	7542	9027	5852	7616	4652	35279	51528.7	7473.67	15849
ENSMUSG00000020154	58005	64118	55979	46828	23037	20419	16989	16831	26541	59367.3	30094.7	20120.3
ENSMUSG00000035202	57850	69919	77093	94249	42986	70629	84419	100036	71634	68287.3	69288	85363
ENSMUSG00000068566	57525	56358	50308	50637	41009	49144	50345	35939	45022	54730.3	46930	43768.7
ENSMUSG00000031207	56324	60527	41420	49192	59274	112196	68214	44334	50518	52757	73554	54355.3
ENSMUSG00000004655	56079	71440	59420	145628	52786	29040	56210	48764	84656	62313	75818	63210
ENSMUSG00000026728	55971	56236	40842	59088	64623	109115	121143	103330	75231	51016.3	77608.7	99901.3
ENSMUSG00000020717	55588	59962	49088	64609	51668	70932	74830	55303	64268	54879.3	62403	64800.3
ENSMUSG00000025492	55107	62837	68106	71544	59812	54774	71414	58433	62301	62016.7	62043.3	64049.3
ENSMUSG00000075014	53865	49521	67039	31008	1928	7641	29156	70144	33627	56808.3	13525.7	44309
ENSMUSG00000054808	53186	54665	45750	47163	44162	71587	51370	37417	46134	51200.3	54304	44973.7
ENSMUSG00000056492	50202	56275	49060	47659	25365	36187	29359	22858	37620	51845.7	36403.7	29945.7
ENSMUSG00000021250	48479	52392	49824	29049	22267	23627	107731	90558	36349	50231.7	24981	78212.7
ENSMUSG00000064370	48035	64480	49731	61000	61677	58757	102614	85961	51081	54082	60478	79885.3
ENSMUSG00000032562	46312	50782	47440	62858	52832	73926	72727	70699	60638	48178	63205.3	68021.3
ENSMUSG00000027800	45617	54402	50492	37287	31280	62685	42167	42580	32097	50170.3	43750.7	38948
ENSMUSG00000026043	45414	25770	37287	24335	34984	46262	5398	2370	8765	36157	35193.7	5511
ENSMUSG00000045092	44844	40749	36556	37158	23894	28298	39569	30799	26834	40716.3	29783.3	32400.7
ENSMUSG00000015656	44170	40916	44849	45788	38257	82497	63077	55266	57266	43311.7	55514	58536.3
ENSMUSG00000001946	43343	42238	39620	44579	38418	45636	55732	51835	43508	41733.7	42877.7	50358.3
ENSMUSG00000037242	42935	42806	36171	30825	33577	65939	39436	24721	33524	40637.3	43447	32560.3
ENSMUSG00000031799	42737	48163	36430	37069	37782	72782	62718	48834	43361	42443.3	49211	51637.7
ENSMUSG00000022892	42248	43180	39159	35875	26855	26106	37889	31023	31778	41529	29612	33563.3
ENSMUSG00000022579	42177	44692	40142	48861	41685	25419	48750	49894	36990	42337	38655	45211.3
ENSMUSG00000024661	42163	38721	48972	46201	38713	60624	58190	49866	43756	43285.3	48512.7	50604
ENSMUSG00000006932	41961	47756	31702	29944	25057	41296	40481	32249	33840	40473	32099	35523.3
ENSMUSG00000057666	41917	45323	36681	40622	37451	83448	65546	57085	50440	41307	53840.3	57690.3
ENSMUSG00000064080	41558	41595	31808	44512	30891	16142	20825	18385	21594	38320.3	30515	20268
ENSMUSG00000029648	41312	42771	36160	29424	19132	20070	19979	17707	16742	40081	22875.3	18142.7
ENSMUSG00000038418	41258	53409	57067	46206	27939	32202	72121	54497	28566	50578	35449	51728
ENSMUSG00000038393	40948	29850	34342	46026	22277	18804	32135	28614	25332	35046.7	29035.7	28693.7
ENSMUSG00000025810	40863	41725	38893	30291	23730	20764	25598	22987	29333	40493.7	24928.3	25972.7
ENSMUSG00000002985	40831	35130	43947	15376	9599	3335	10443	12364	14954	39969.3	9436.67	12587
ENSMUSG00000007891	40149	31025	31720	18649	16023	14055	21112	15135	23265	34298	16242.3	19837.3
ENSMUSG00000024190	39442	39160	36245	27578	16863	21013	56779	43295	29523	38282.3	21818	43199
ENSMUSG00000019505	39349	42989	40718	38271	39236	41535	52114	45684	35485	41018.7	39680.7	44427.7
ENSMUSG00000050953	39055	38849	28468	18772	20846	41746	23271	17515	16043	35457.3	27121.3	18943
ENSMUSG00000097971	38525	28430	32251	116715	58117	128477	67968	58306	62844	33068.7	101103	63039.3
ENSMUSG00000062960	38030	42023	45844	39058	28447	39913	28242	24722	36203	41965.7	35806	29722.3
ENSMUSG00000020044	37552	27896	31597	27415	16367	11298	18555	13667	19440	32348.3	18360	17220.7
ENSMUSG00000001175	37473	41144	37799	45971	48707	63926	66900	64721	48579	38805.3	52868	60066.7
ENSMUSG00000032294	37288	45060	31547	35796	49015	109932	79481	59891	52815	37965	64914.3	64062.3
ENSMUSG00000032231	37080	38692	28778	37329	36391	63844	55892	50592	42626	34850	45854.7	49703.3
ENSMUSG00000029304	36869	31001	47463	6117	20007	18508	11794	5102	40803	38444.3	14877.3	19233
ENSMUSG00000037706	36729	38224	33461	43112	43057	40177	49454	39936	34910	36138	42115.3	41433.3
ENSMUSG00000025393	36708	36312	29418	34574	42265	70404	53652	47361	41009	34146	49081	47340.7
ENSMUSG00000022893	36167	37977	22909	21728	19750	34516	24969	11572	16749	32351	25331.3	17763.3
ENSMUSG00000048489	35907	20051	20517	4482	2261	1586	14605	14155	5426	25491.7	2776.33	11395.3
ENSMUSG00000045954	35396	33002	34559	40656	27844	19162	34132	31564	33143	34319	29220.7	32946.3
ENSMUSG00000032135	35365	42875	24510	29721	33420	78071	49681	35776	32033	34250	47070.7	39163.3
ENSMUSG00000057530	34915	36965	30481	42818	31015	53861	31060	22224	30912	34120.3	42564.7	28065.3
ENSMUSG00000092341	34825	38648	39501	46561	36807	24654	43886	34217	25910	37658	36007.3	34671
ENSMUSG00000025283	33110	38518	25529	8380	6119	7086	9004	8741	5433	32385.7	7195	7726
ENSMUSG00000071866	32385	36326	33602	44855	43915	66175	62349	61974	48005	34104.3	51648.3	57442.7
ENSMUSG00000026547	32381	29321	28363	30976	32530	48652	34918	32360	29363	30021.7	37386	32213.7
ENSMUSG00000063229	31537	33978	28476	27593	31278	56232	50543	44396	38739	31330.3	38367.7	44559.3
ENSMUSG00000052684	31510	29799	33663	29072	22955	22185	67469	61556	28513	31657.3	24737.3	52512.7
ENSMUSG00000058254	31198	31142	31794	37165	30999	25403	20085	20095	22996	31378	31189	21058.7
ENSMUSG00000041445	31189	33292	29483	22205	19382	19765	25074	17699	16493	31321.3	20450.7	19755.3
ENSMUSG00000000058	31123	31070	28438	29109	30576	27342	35537	28976	28342	30210.3	29009	30951.7
ENSMUSG00000028249	31118	31650	27143	26787	29637	46845	39398	31373	30273	29970.3	34423	33681.3
ENSMUSG00000021546	30169	29236	27386	28903	30171	48764	42105	36066	34425	28930.3	35946	37532
ENSMUSG00000034708	29647	23078	21393	17639	16041	16343	23150	16632	22435	24706	16674.3	20739
ENSMUSG00000018042	29468	32791	22745	26575	27829	26956	27421	21961	21413	28334.7	27120	23598.3
ENSMUSG00000030317	29417	15823	21134	13445	7804	3968	11084	17073	9820	22124.7	8405.67	12659
ENSMUSG00000021701	29357	33484	26452	13832	15265	17678	30994	22752	14997	29764.3	15591.7	22914.3
ENSMUSG00000015568	29287	23952	23436	31412	9915	8135	10265	11456	12459	25558.3	16487.3	11393.3
ENSMUSG00000031447	28754	25241	21229	24979	23239	26825	27683	22581	23238	25074.7	25014.3	24500.7
ENSMUSG00000026864	28626	28395	24289	24033	28833	57572	36830	27415	32026	27103.3	36812.7	32090.3
ENSMUSG00000004044	28594	29168	27979	32702	31044	32881	29655	23706	28396	28580.3	32209	27252.3
ENSMUSG00000016494	28574	33716	26032	39069	43034	40193	68367	58483	55268	29440.7	40765.3	60706
ENSMUSG00000025085	28526	29734	29395	26357	14734	16835	15748	13619	20137	29218.3	19308.7	16501.3
ENSMUSG00000024048	28166	31401	27703	24684	19242	30502	32792	29610	23562	29090	24809.3	28654.7
ENSMUSG00000023944	27749	28743	26409	34072	33090	67323	38957	34515	33411	27633.7	44828.3	35627.7
ENSMUSG00000040488	27551	28297	25392	22471	13234	12708	8779	9008	11345	27080	16137.7	9710.67
ENSMUSG00000031841	27478	30091	24980	26860	28893	23552	23836	19637	19053	27516.3	26435	20842
ENSMUSG00000059895	27464	32845	20530	13478	15749	21071	13941	10886	10600	26946.3	16766	11809
ENSMUSG00000031328	27319	32004	21403	26982	23709	40255	14989	12879	19129	26908.7	30315.3	15665.7
ENSMUSG00000033191	27271	30741	25258	35313	30327	31458	34739	28133	27868	27756.7	32366	30246.7
ENSMUSG00000028195	27244	28471	27688	25118	15243	37917	44491	30994	21782	27801	26092.7	32422.3
ENSMUSG00000005610	27119	27863	22845	24655	25213	48049	28292	20174	27517	25942.3	32639	25327.7
ENSMUSG00000056201	27077	28793	25732	31359	33453	51153	43180	40640	32952	27200.7	38655	38924
ENSMUSG00000052837	27060	27091	32310	22075	17753	17030	41279	37840	18591	28820.3	18952.7	32570
ENSMUSG00000064341	26640	37795	30113	31744	43818	49496	56726	50070	25103	31516	41686	43966.3
ENSMUSG00000029767	26435	27868	19847	26059	25619	48387	42689	28422	28962	24716.7	33355	33357.7
ENSMUSG00000063524	26384	28548	22019	20792	28173	50208	43664	37349	30445	25650.3	33057.7	37152.7
ENSMUSG00000006386	25845	31508	22225	19093	15796	18939	14645	12235	14133	26526	17942.7	13671
ENSMUSG00000006699	25613	25425	23485	23615	26578	38609	36062	29197	25749	24841	29600.7	30336
ENSMUSG00000020029	25452	28375	15959	14329	12560	15496	11779	10109	10885	23262	14128.3	10924.3
ENSMUSG00000020315	25413	30562	28199	31893	16215	20505	16180	16322	19788	28058	22871	17430
ENSMUSG00000006356	25392	26090	24624	31453	30625	30267	31473	29141	25666	25368.7	30781.7	28760
ENSMUSG00000031785	25233	21929	21001	24429	21263	25141	16783	14673	18708	22721	23611	16721.3
ENSMUSG00000072235	25168	28439	20537	29754	31791	47969	34467	29656	22974	24714.7	36504.7	29032.3
ENSMUSG00000027248	24915	22959	22204	29554	26175	41354	40366	33981	31361	23359.3	32361	35236
ENSMUSG00000034994	24895	24023	22233	24431	19456	35473	31424	27700	26452	23717	26453.3	28525.3
ENSMUSG00000016559	24687	25539	24845	19202	23778	26638	33250	28835	20274	25023.7	23206	27453
ENSMUSG00000027314	24511	30388	23211	14817	14889	24025	7424	6017	7955	26036.7	17910.3	7132
ENSMUSG00000027447	24377	21692	24507	22299	14864	12272	23831	26398	21319	23525.3	16478.3	23849.3
ENSMUSG00000027712	24358	24210	19922	19578	19926	26527	34231	30000	21705	22830	22010.3	28645.3
ENSMUSG00000002504	23995	22849	24091	22553	22495	17264	17878	20005	16583	23645	20770.7	18155.3
ENSMUSG00000000078	23840	20005	18377	18477	14511	20956	34227	27647	19166	20740.7	17981.3	27013.3
ENSMUSG00000005397	23481	25595	16125	27075	21490	36457	24732	16672	23876	21733.7	28340.7	21760
ENSMUSG00000032216	23364	24307	21006	26174	18720	31004	31859	26179	27708	22892.3	25299.3	28582
ENSMUSG00000098178	23318	28431	30534	52158	16796	44078	44184	51027	36802	27427.7	37677.3	44004.3
ENSMUSG00000020585	23264	25467	26133	25054	18260	15353	24945	21253	20003	24954.7	19555.7	22067
ENSMUSG00000032966	23108	25497	21043	38863	41028	73270	52173	42559	35775	23216	51053.7	43502.3
ENSMUSG00000020674	23022	29979	16347	28096	30065	43808	21147	15422	26296	23116	33989.7	20955
ENSMUSG00000030695	22933	26384	21913	20535	22890	34068	32493	26341	24068	23743.3	25831	27634
ENSMUSG00000074364	22906	19361	22093	26422	16655	21251	15923	15569	20266	21453.3	21442.7	17252.7
ENSMUSG00000039167	22830	22696	21824	30200	20264	22404	40890	30249	31037	22450	24289.3	34058.7
ENSMUSG00000024308	22820	23317	26713	19547	15819	14039	18158	14897	17146	24283.3	16468.3	16733.7
ENSMUSG00000028776	22667	18332	19356	19849	14556	10698	14133	12623	12766	20118.3	15034.3	13174
ENSMUSG00000040652	22529	22374	18863	10492	10030	8882	8923	7909	8117	21255.3	9801.33	8316.33
ENSMUSG00000076258	22494	33884	35317	49914	13820	27886	43773	44476	31601	30565	30540	39950
ENSMUSG00000079037	22439	23074	20076	24041	26945	26754	28666	21530	21847	21863	25913.3	24014.3
ENSMUSG00000021477	22314	19949	23883	21471	19240	30193	36229	28781	30608	22048.7	23634.7	31872.7
ENSMUSG00000035530	22170	23248	23653	22629	20065	26588	24076	22653	20932	23023.7	23094	22553.7
ENSMUSG00000037936	22021	22016	23455	32625	24169	16782	31965	25796	36561	22497.3	24525.3	31440.7
ENSMUSG00000032735	22020	20513	22233	24336	12639	8655	11220	9182	16899	21588.7	15210	12433.7
ENSMUSG00000028691	21947	23582	21853	22371	26066	38128	33777	31582	25178	22460.7	28855	30179
ENSMUSG00000015837	21907	22576	16864	13585	15648	27563	24188	16791	13162	20449	18932	18047
ENSMUSG00000061353	21903	19294	25379	24514	14119	27651	16347	12506	22487	22192	22094.7	17113.3
ENSMUSG00000025130	21670	22080	20065	23716	24234	39298	37168	30822	27632	21271.7	29082.7	31874
ENSMUSG00000064373	21667	18675	21349	18306	11743	9352	25290	23177	21203	20563.7	13133.7	23223.3
ENSMUSG00000027940	21629	23037	20375	24478	27074	45097	36298	29041	26243	21680.3	32216.3	30527.3
ENSMUSG00000020577	21545	22459	26624	32095	23670	13847	27703	28173	24742	23542.7	23204	26872.7
ENSMUSG00000027435	21507	26106	24057	27804	20820	24393	25398	24051	26782	23890	24339	25410.3
ENSMUSG00000001847	21481	21916	15517	24422	20621	28319	23202	21739	22239	19638	24454	22393.3
ENSMUSG00000000787	21473	21109	21753	18150	11678	21260	19454	15437	14876	21445	17029.3	16589
ENSMUSG00000041378	21407	23715	24941	28248	17050	21665	23881	22716	16255	23354.3	22321	20950.7
ENSMUSG00000001552	21384	24511	22716	25279	17683	19914	12526	12409	14852	22870.3	20958.7	13262.3
ENSMUSG00000047714	21349	20528	19527	21247	14172	17609	15837	13941	15084	20468	17676	14954
ENSMUSG00000019970	21311	17178	15380	17200	12459	17706	39194	26886	17646	17956.3	15788.3	27908.7
ENSMUSG00000032479	21026	24759	17862	20123	14419	21584	12170	8669	14676	21215.7	18708.7	11838.3
ENSMUSG00000027111	20831	23104	16340	22795	21210	25697	27507	21918	25543	20091.7	23234	24989.3
ENSMUSG00000022285	20688	19536	18853	21418	20392	32620	28037	22719	21590	19692.3	24810	24115.3
ENSMUSG00000026921	20625	19902	23489	33465	23509	27785	43778	42694	31988	21338.7	28253	39486.7
ENSMUSG00000032440	20508	19561	15355	15981	11873	20526	17640	11310	14801	18474.7	16126.7	14583.7
ENSMUSG00000021186	20415	17831	15678	13567	8316	3885	11758	8476	7119	17974.7	8589.33	9117.67
ENSMUSG00000028639	20087	22016	18660	21131	18765	19761	16902	15308	14509	20254.3	19885.7	15573
ENSMUSG00000004980	19985	17710	18942	23674	22149	32439	25267	22221	24537	18879	26087.3	24008.3
ENSMUSG00000026678	19973	27176	18343	23871	9909	6948	12384	7118	12801	21830.7	13576	10767.7
ENSMUSG00000025132	19972	19518	18618	23011	24129	38939	24744	20518	23099	19369.3	28693	22787
ENSMUSG00000025608	19907	28523	24487	20396	16432	17656	11181	10373	12355	24305.7	18161.3	11303
ENSMUSG00000030536	19827	21634	16369	17151	15582	23596	14305	10957	15355	19276.7	18776.3	13539
ENSMUSG00000028692	19812	18540	18409	17244	15361	21306	23916	21794	19026	18920.3	17970.3	21578.7
ENSMUSG00000070436	19728	22556	11924	22004	25880	41841	37326	32903	30515	18069.3	29908.3	33581.3
ENSMUSG00000028041	19525	18443	15460	16712	19349	18760	21263	16713	14575	17809.3	18273.7	17517
ENSMUSG00000090841	19476	21826	19263	24097	20157	26695	25864	27217	19704	20188.3	23649.7	24261.7
ENSMUSG00000007815	19382	18917	17812	20289	16966	24650	23039	19999	19002	18703.7	20635	20680
ENSMUSG00000055044	19294	21490	16298	20960	20538	23019	23913	20244	17402	19027.3	21505.7	20519.7
ENSMUSG00000025743	19191	23003	14614	19992	15037	24306	10383	7455	15652	18936	19778.3	11163.3
ENSMUSG00000002980	19186	19702	16868	22640	19304	11630	12494	11521	11596	18585.3	17858	11870.3
ENSMUSG00000031451	19115	17723	17320	17961	12881	8372	13984	8905	9219	18052.7	13071.3	10702.7
ENSMUSG00000033960	19108	19138	17895	17617	14486	18128	16792	13943	17288	18713.7	16743.7	16007.7
ENSMUSG00000033174	19076	18526	20998	16951	13028	14039	19465	19351	20629	19533.3	14672.7	19815
ENSMUSG00000038235	19049	21196	20383	22698	17511	21188	21915	19617	16960	20209.3	20465.7	19497.3
ENSMUSG00000001435	18994	21158	11226	14815	13081	29691	38523	26461	21900	17126	19195.7	28961.3
ENSMUSG00000001123	18966	19344	21564	19360	15341	15721	31015	25559	25987	19958	16807.3	27520.3
ENSMUSG00000047126	18861	19007	14616	16529	14905	31258	14029	8998	16290	17494.7	20897.3	13105.7
ENSMUSG00000020048	18855	19849	16827	21951	18702	34372	25509	21285	22776	18510.3	25008.3	23190
ENSMUSG00000055322	18811	18152	18912	22745	11498	14414	10167	10064	12371	18625	16219	10867.3
ENSMUSG00000022500	18780	19362	18005	13929	13367	24223	18297	14828	14779	18715.7	17173	15968
ENSMUSG00000033880	18746	16317	17815	13181	11764	11625	12320	7735	10982	17626	12190	10345.7
ENSMUSG00000029661	18741	10017	11457	7052	9763	13761	3304	1351	4733	13405	10192	3129.33
ENSMUSG00000020719	18586	18936	20743	21445	13783	16801	18085	15899	16934	19421.7	17343	16972.7
ENSMUSG00000001930	18577	25704	16246	8953	6158	3847	4544	4187	5454	20175.7	6319.33	4728.33
ENSMUSG00000038145	18540	16109	12280	11690	10858	13504	17804	13007	13162	15643	12017.3	14657.7
ENSMUSG00000037815	18537	19764	14908	17243	19953	29664	21819	16337	16501	17736.3	22286.7	18219
ENSMUSG00000020612	18506	19436	18024	21999	20854	28466	30435	23644	21110	18655.3	23773	25063
ENSMUSG00000037820	18429	18620	17405	21234	14691	21075	17266	15853	19962	18151.3	19000	17693.7
ENSMUSG00000048076	18395	18181	17040	19695	20937	34998	26622	22099	20049	17872	25210	22923.3
ENSMUSG00000069833	18370	20113	18134	22858	14999	22608	14121	13162	16755	18872.3	20155	14679.3
ENSMUSG00000005103	18291	17606	14333	14486	15790	33433	22047	17051	17806	16743.3	21236.3	18968
ENSMUSG00000030605	18172	18299	15641	17140	19153	16928	17111	13903	12532	17370.7	17740.3	14515.3
ENSMUSG00000025428	18168	18133	14532	17880	23306	36488	24998	23181	19602	16944.3	25891.3	22593.7
ENSMUSG00000023004	18091	18082	18657	25164	22890	41235	20727	20917	23724	18276.7	29763	21789.3
ENSMUSG00000029622	18083	19004	15712	18111	23355	35718	26612	22699	19564	17599.7	25728	22958.3
ENSMUSG00000053931	18054	18802	16263	17232	17311	26143	26187	22237	18625	17706.3	20228.7	22349.7
ENSMUSG00000022010	17897	16173	14491	8651	7777	4198	7005	7072	5005	16187	6875.33	6360.67
ENSMUSG00000030208	17820	14241	11657	13636	17804	23053	18863	12627	11852	14572.7	18164.3	14447.3
ENSMUSG00000034911	17715	16606	19817	21949	15051	11043	18657	17586	16681	18046	16014.3	17641.3
ENSMUSG00000045128	17702	19805	19021	21976	22531	29237	32087	32156	23799	18842.7	24581.3	29347.3
ENSMUSG00000044786	17691	16026	19822	13930	9086	5970	44995	41208	17034	17846.3	9662	34412.3
ENSMUSG00000021025	17578	16829	15390	10833	9041	13543	19890	17640	10714	16599	11139	16081.3
ENSMUSG00000039630	17518	17175	16000	20081	20356	36896	23820	17704	21933	16897.7	25777.7	21152.3
ENSMUSG00000060591	17511	18970	19073	20014	18071	15148	13291	13485	13439	18518	17744.3	13405
ENSMUSG00000030057	17482	17583	18512	17984	19214	31586	26917	23648	20469	17859	22928	23678
ENSMUSG00000023175	17443	20782	17836	13836	13786	15827	18399	17404	13457	18687	14483	16420
ENSMUSG00000053062	17434	16735	16985	19573	14378	10180	19343	16291	19115	17051.3	14710.3	18249.7
ENSMUSG00000017309	17386	13454	21746	17224	7776	4364	15962	17145	19740	17528.7	9788	17615.7
ENSMUSG00000016382	17121	17055	15426	17246	14014	21396	23009	16850	18476	16534	17552	19445
ENSMUSG00000044562	17112	17497	13082	20722	19779	27391	18335	16302	16783	15897	22630.7	17140
ENSMUSG00000007872	17071	15365	21957	13585	11000	8989	15712	16816	12487	18131	11191.3	15005
ENSMUSG00000032412	16868	18908	16341	17946	18183	25779	19758	17650	15679	17372.3	20636	17695.7
ENSMUSG00000018293	16758	16513	16883	22120	28455	46229	37890	34077	28605	16718	32268	33524
ENSMUSG00000052911	16722	19243	14469	16514	12275	9643	5797	4865	7658	16811.3	12810.7	6106.67
ENSMUSG00000028063	16718	15830	13040	16000	23777	36897	30043	23297	18191	15196	25558	23843.7
ENSMUSG00000013698	16708	18408	14485	18010	17051	22489	24672	19710	20662	16533.7	19183.3	21681.3
ENSMUSG00000038612	16668	16824	11115	15224	11140	15170	16856	16054	15839	14869	13844.7	16249.7
ENSMUSG00000019820	16650	18909	18973	15491	8286	6454	9972	8676	9905	18177.3	10077	9517.67
ENSMUSG00000031871	16508	18587	16579	24514	13202	17659	17335	16353	17124	17224.7	18458.3	16937.3
ENSMUSG00000022661	16482	16730	16067	11907	10892	12336	15564	14198	12580	16426.3	11711.7	14114
ENSMUSG00000037072	16342	17011	14513	17448	18227	21307	25241	21912	17003	15955.3	18994	21385.3
ENSMUSG00000026923	16259	16636	16182	12523	6944	12067	4052	3976	6446	16359	10511.3	4824.67
ENSMUSG00000028452	16222	16663	13328	17595	20848	41882	24167	18411	18304	15404.3	26775	20294
ENSMUSG00000026341	16213	15765	14033	12310	13626	27584	18110	14663	15323	15337	17840	16032
ENSMUSG00000017774	16123	16627	13013	19047	17246	26778	14690	10612	17409	15254.3	21023.7	14237
ENSMUSG00000053477	16107	18440	17798	20529	15911	17794	25359	21759	21035	17448.3	18078	22717.7
ENSMUSG00000068036	16054	19472	20515	23600	15156	8893	12863	12104	15818	18680.3	15883	13595
ENSMUSG00000000346	16005	16535	15685	14555	14255	17640	19709	17415	14984	16075	15483.3	17369.3
ENSMUSG00000028517	15963	14099	17941	12525	12741	11626	14394	13557	14422	16001	12297.3	14124.3
ENSMUSG00000039831	15929	16602	12538	12337	10659	23755	13005	8475	11968	15023	15583.7	11149.3
ENSMUSG00000008348	15916	16930	15539	13471	12848	15271	18390	15044	13466	16128.3	13863.3	15633.3
ENSMUSG00000020423	15730	18166	21778	20896	11739	8988	36115	29739	13674	18558	13874.3	26509.3
ENSMUSG00000030342	15721	19320	13704	15593	13436	12299	18064	17853	11393	16248.3	13776	15770
ENSMUSG00000036438	15669	16379	14756	14298	15082	17488	19171	17553	14486	15601.3	15622.7	17070
ENSMUSG00000003814	15557	15005	13124	22512	22589	43240	23268	19157	22434	14562	29447	21619.7
ENSMUSG00000033278	15490	18275	13529	16273	13422	16754	11178	8012	12730	15764.7	15483	10640
ENSMUSG00000027803	15467	16884	14936	16300	14450	18123	19916	15066	16417	15762.3	16291	17133
ENSMUSG00000078812	15460	15493	14633	18884	24659	44914	28846	24769	22734	15195.3	29485.7	25449.7
ENSMUSG00000057123	15401	12584	10290	5035	6681	3853	2447	2501	2680	12758.3	5189.67	2542.67
ENSMUSG00000026193	15371	14005	11443	17341	6701	12890	8153	6153	4148	13606.3	12310.7	6151.33
ENSMUSG00000042284	15370	17616	16472	16569	10231	8365	9859	7953	10923	16486	11721.7	9578.33
ENSMUSG00000028978	15334	15991	12381	13934	18108	27595	13006	10206	10153	14568.7	19879	11121.7
ENSMUSG00000025647	15226	15176	15183	14012	15114	14046	15230	12570	11752	15195	14390.7	13184
ENSMUSG00000058587	15178	15194	14995	13505	12479	12845	15522	11818	11541	15122.3	12943	12960.3
ENSMUSG00000068220	15079	15986	14372	14138	15624	21809	22429	21367	18654	15145.7	17190.3	20816.7
ENSMUSG00000026238	15014	15800	16123	17069	16963	26174	22566	22485	19807	15645.7	20068.7	21619.3
ENSMUSG00000020368	15006	16089	12662	16853	12908	23017	17742	12385	18201	14585.7	17592.7	16109.3
ENSMUSG00000022462	15005	14474	10284	13529	10050	15639	16601	8635	11914	13254.3	13072.7	12383.3
ENSMUSG00000022272	15001	15811	14722	13362	9446	17315	9714	7977	11339	15178	13374.3	9676.67
ENSMUSG00000024140	14825	14912	15662	12558	6067	5940	6032	6459	8697	15133	8188.33	7062.67
ENSMUSG00000017615	14643	14901	13874	12529	13830	20123	17346	13871	13822	14472.7	15494	15013
ENSMUSG00000053560	14600	15406	17068	12830	9091	9506	23616	23223	8938	15691.3	10475.7	18592.3
ENSMUSG00000027523	14597	14410	12387	17763	13077	17000	19564	19435	18019	13798	15946.7	19006
ENSMUSG00000006304	14589	15178	13923	12944	14394	20988	18025	15317	14564	14563.3	16108.7	15968.7
ENSMUSG00000001240	14510	13770	13468	23622	19072	14897	19081	19607	15294	13916	19197	17994
ENSMUSG00000029207	14473	15219	12561	12897	11582	15593	11654	8777	9768	14084.3	13357.3	10066.3
ENSMUSG00000053907	14434	13840	13847	13199	10190	16635	12134	9269	11470	14040.3	13341.3	10957.7
ENSMUSG00000029084	14399	15231	13841	15728	11658	8927	16536	12265	12233	14490.3	12104.3	13678
ENSMUSG00000032125	14372	13744	13934	15388	11055	15746	15841	13285	15626	14016.7	14063	14917.3
ENSMUSG00000063856	14324	15009	14292	14363	15262	16622	19635	18597	15321	14541.7	15415.7	17851
ENSMUSG00000017493	14308	12856	11736	9908	7752	10293	13120	13481	10112	12966.7	9317.67	12237.7
ENSMUSG00000020486	14291	18394	15899	10982	10847	7914	7773	7709	7282	16194.7	9914.33	7588
ENSMUSG00000078578	14212	14701	14259	12976	14090	22840	17910	14615	13778	14390.7	16635.3	15434.3
ENSMUSG00000001025	14135	17148	12902	18136	20562	27077	19263	16667	12726	14728.3	21925	16218.7
ENSMUSG00000064210	13946	14871	12082	13704	11375	14929	9701	6406	10583	13633	13336	8896.67
ENSMUSG00000027533	13920	14128	15923	10350	6200	4365	13274	16120	19591	14657	6971.67	16328.3
ENSMUSG00000068823	13788	14337	12701	12113	10829	19199	16697	11070	12855	13608.7	14047	13540.7
ENSMUSG00000025982	13783	13716	13216	14309	12243	16694	14120	12070	12892	13571.7	14415.3	13027.3
ENSMUSG00000033032	13715	15035	12863	15174	14681	21197	19249	15872	17317	13871	17017.3	17479.3
ENSMUSG00000015733	13697	13611	12621	11601	11062	15735	15008	11627	12297	13309.7	12799.3	12977.3
ENSMUSG00000020009	13681	11917	11929	10355	9944	9587	14283	12205	12215	12509	9962	12901
ENSMUSG00000021756	13628	15338	13160	17044	12453	20591	12340	8927	13843	14042	16696	11703.3
ENSMUSG00000021218	13601	14015	12768	14489	13381	22006	20608	18369	15171	13461.3	16625.3	18049.3
ENSMUSG00000040435	13577	12600	12277	6774	5625	6373	11693	8604	6306	12818	6257.33	8867.67
ENSMUSG00000025016	13526	14442	11874	12976	13461	21314	18901	13105	14108	13280.7	15917	15371.3
ENSMUSG00000018965	13513	13298	12320	14433	14259	24231	19975	18095	17737	13043.7	17641	18602.3
ENSMUSG00000052681	13498	12379	12163	9698	10819	15728	14980	11672	11964	12680	12081.7	12872
ENSMUSG00000016319	13450	13382	12859	15217	17706	28678	20621	19490	18115	13230.3	20533.7	19408.7
ENSMUSG00000075254	13415	14764	9659	12101	7044	8867	6171	6607	8557	12612.7	9337.33	7111.67
ENSMUSG00000015468	13396	18421	10368	16476	17420	26136	7147	5751	8503	14061.7	20010.7	7133.67
ENSMUSG00000028618	13370	14018	14337	16770	14480	12055	19454	17576	13669	13908.3	14435	16899.7
ENSMUSG00000022816	13233	11620	10489	10600	9821	10192	14185	11317	8114	11780.7	10204.3	11205.3
ENSMUSG00000026509	13075	11661	11215	12308	12373	20569	13360	9834	9932	11983.7	15083.3	11042
ENSMUSG00000028427	13001	10059	15615	12904	6805	2802	9184	10353	14406	12891.7	7503.67	11314.3
ENSMUSG00000026553	13000	14933	10489	11927	12659	24986	14122	10005	10896	12807.3	16524	11674.3
ENSMUSG00000040385	12983	14048	12213	14683	17452	27461	20278	19418	15625	13081.3	19865.3	18440.3
ENSMUSG00000007041	12976	13992	12090	16111	16095	23602	20903	18962	15527	13019.3	18602.7	18464
ENSMUSG00000027907	12957	14952	11999	15568	18015	24379	18991	16679	12170	13302.7	19320.7	15946.7
ENSMUSG00000025351	12942	14732	11069	8963	12085	24926	15192	12188	10579	12914.3	15324.7	12653
ENSMUSG00000059796	12927	13878	12944	14989	12578	26168	15534	14469	17053	13249.7	17911.7	15685.3
ENSMUSG00000038366	12844	13187	12534	14872	10642	21138	11868	9182	12256	12855	15550.7	11102
ENSMUSG00000050335	12831	8397	8339	1784	3270	2049	4841	3013	6320	9855.67	2367.67	4724.67
ENSMUSG00000001029	12817	14859	14460	15030	12614	12613	15856	14886	12676	14045.3	13419	14472.7
ENSMUSG00000060036	12767	13441	13259	16132	12656	24063	17760	18269	14801	13155.7	17617	16943.3
ENSMUSG00000017756	12761	13947	10756	8106	5671	5553	3045	2612	4606	12488	6443.33	3421
ENSMUSG00000032035	12751	13776	13594	11766	11099	20984	15113	11439	16092	13373.7	14616.3	14214.7
ENSMUSG00000022122	12741	13915	10192	8825	10741	13016	12107	6961	6463	12282.7	10860.7	8510.33
ENSMUSG00000036752	12734	13448	13241	18117	16373	30413	14955	13952	14152	13141	21634.3	14353
ENSMUSG00000006360	12733	11503	11971	10254	12091	6281	12340	11759	8224	12069	9542	10774.3
ENSMUSG00000018326	12706	13626	12891	15520	13343	19197	16431	15598	15205	13074.3	16020	15744.7
ENSMUSG00000028530	12666	13850	11619	13059	14432	20867	14704	12431	14112	12711.7	16119.3	13749
ENSMUSG00000037003	12629	11745	10542	12065	7501	8837	4433	4055	6717	11638.7	9467.67	5068.33
ENSMUSG00000066551	12621	13059	12652	14577	14467	21870	18872	19835	16969	12777.3	16971.3	18558.7
ENSMUSG00000073409	12608	17327	19799	9490	3430	6878	6785	11376	6960	16578	6599.33	8373.67
ENSMUSG00000057738	12607	14956	12128	15994	10418	13282	9397	8330	11083	13230.3	13231.3	9603.33
ENSMUSG00000029064	12584	13036	8173	14753	13657	22275	16405	17647	16498	11264.3	16895	16850
ENSMUSG00000055148	12540	10314	10457	8488	6278	4517	14695	16101	6248	11103.7	6427.67	12348
ENSMUSG00000018340	12522	13495	9495	10871	12555	19851	16841	15091	12842	11837.3	14425.7	14924.7
ENSMUSG00000064367	12507	16433	14244	16526	9563	11956	24198	21236	12064	14394.7	12681.7	19166
ENSMUSG00000026457	12466	13124	11691	12785	12122	16473	15690	13097	12002	12427	13793.3	13596.3
ENSMUSG00000034751	12436	13846	11094	12630	9302	15297	7817	6302	7993	12458.7	12409.7	7370.67
ENSMUSG00000068735	12416	18645	12212	23711	24720	53954	46293	33968	35403	14424.3	34128.3	38554.7
ENSMUSG00000059810	12400	14099	13847	8382	6406	4874	4754	5055	4554	13448.7	6554	4787.67
ENSMUSG00000024772	12380	12259	10782	9138	8379	8888	6174	5568	5715	11807	8801.67	5819
ENSMUSG00000047867	12349	12497	11259	10570	9353	10748	17814	16033	12292	12035	10223.7	15379.7
ENSMUSG00000057522	12301	13166	11859	11261	8949	14496	12023	9347	11443	12442	11568.7	10937.7
ENSMUSG00000031812	12294	12788	11576	12283	11355	13752	14340	13114	10452	12219.3	12463.3	12635.3
ENSMUSG00000037266	12273	11102	13567	18409	11499	8720	10785	9326	11989	12314	12876	10700
ENSMUSG00000020571	12262	12477	11448	15439	16888	27695	21583	18198	17664	12062.3	20007.3	19148.3
ENSMUSG00000021759	12198	13911	11522	8144	6750	8172	11584	10285	6932	12543.7	7688.67	9600.33
ENSMUSG00000019877	12192	11837	10807	11303	8910	10964	12872	9614	9260	11612	10392.3	10582
ENSMUSG00000032399	12167	12824	12331	15962	16039	30025	23843	22125	18689	12440.7	20675.3	21552.3
ENSMUSG00000027954	12139	14014	13880	9853	10367	9661	6789	9008	6431	13344.3	9960.33	7409.33
ENSMUSG00000032349	12135	11428	11690	12209	9485	8662	10434	8591	9425	11751	10118.7	9483.33
ENSMUSG00000017776	11959	11630	10061	10351	9748	16313	11844	9451	11170	11216.7	12137.3	10821.7
ENSMUSG00000028745	11926	12041	10688	11950	13410	19125	18067	15783	12879	11551.7	14828.3	15576.3
ENSMUSG00000021877	11922	11911	11480	12687	12238	21263	19205	15510	14036	11771	15396	16250.3
ENSMUSG00000029455	11895	12138	10129	14151	9379	7033	6648	5848	6541	11387.3	10187.7	6345.67
ENSMUSG00000054720	11880	12529	11511	12007	10030	16860	10381	8050	10845	11973.3	12965.7	9758.67
ENSMUSG00000024395	11864	10879	11046	12315	7203	3888	9817	11218	9245	11263	7802	10093.3
ENSMUSG00000041736	11839	12909	11932	13359	12999	14923	18565	17123	14372	12226.7	13760.3	16686.7
ENSMUSG00000021134	11822	11756	13257	15471	9616	10537	12975	11624	12460	12278.3	11874.7	12353
ENSMUSG00000022895	11812	13930	16426	18910	12400	16251	15886	13308	18141	14056	15853.7	15778.3
ENSMUSG00000000740	11801	13765	13443	16569	20329	28008	24721	24788	16738	13003	21635.3	22082.3
ENSMUSG00000024835	11789	14560	11652	10791	11413	22561	11759	10455	9549	12667	14921.7	10587.7
ENSMUSG00000022565	11776	12746	10279	18397	11662	18495	8619	8380	11145	11600.3	16184.7	9381.33
ENSMUSG00000008475	11763	11961	10654	10827	11791	16859	17343	14026	11731	11459.3	13159	14366.7
ENSMUSG00000021190	11757	9341	9902	5406	4439	6331	8145	6441	8897	10333.3	5392	7827.67
ENSMUSG00000055447	11750	11278	12869	13531	9212	10000	15646	12527	11921	11965.7	10914.3	13364.7
ENSMUSG00000019846	11746	14533	9839	16488	14403	30409	19076	13970	17460	12039.3	20433.3	16835.3
ENSMUSG00000058672	11727	12121	9045	8927	9359	14756	8680	7510	6707	10964.3	11014	7632.33
ENSMUSG00000004040	11725	12060	11476	11548	13093	15980	11260	8781	10303	11753.7	13540.3	10114.7
ENSMUSG00000030447	11679	12760	9440	10250	10617	18333	12847	9667	11364	11293	13066.7	11292.7
ENSMUSG00000025544	11668	11702	10904	11638	10958	14000	11808	9595	10268	11424.7	12198.7	10557
ENSMUSG00000016534	11663	11529	10794	10856	8641	10538	14854	11448	10138	11328.7	10011.7	12146.7
ENSMUSG00000026421	11542	12889	9632	10474	10367	16717	12798	10713	10219	11354.3	12519.3	11243.3
ENSMUSG00000020439	11506	12842	10477	15928	11954	16261	14292	10916	11975	11608.3	14714.3	12394.3
ENSMUSG00000044337	11503	10644	6989	5279	7062	10602	7441	5310	3383	9712	7647.67	5378
ENSMUSG00000056429	11493	12698	10538	10722	8585	12883	12658	9728	9953	11576.3	10730	10779.7
ENSMUSG00000021910	11486	11939	10881	12106	9984	12589	8772	7267	8317	11435.3	11559.7	8118.67
ENSMUSG00000037062	11464	12264	12227	12849	9734	13865	15089	13442	12219	11985	12149.3	13583.3
ENSMUSG00000071347	11435	10864	13935	13707	6944	2770	9475	9714	12301	12078	7807	10496.7
ENSMUSG00000024811	11390	14474	5776	7762	6369	8851	4894	4507	6413	10546.7	7660.67	5271.33
ENSMUSG00000019055	11349	13371	9414	14169	12924	12914	19468	16470	13384	11378	13335.7	16440.7
ENSMUSG00000009079	11336	10623	9739	10776	12449	18201	12891	10381	10767	10566	13808.7	11346.3
ENSMUSG00000022220	11330	11304	10313	12651	9926	12781	8294	7187	8180	10982.3	11786	7887
ENSMUSG00000017781	11303	10952	10153	10729	12381	24905	15091	12051	12106	10802.7	16005	13082.7
ENSMUSG00000021745	11297	12231	9567	8681	6630	6540	3868	2940	4202	11031.7	7283.67	3670
ENSMUSG00000006998	11269	10736	8948	11025	14865	27526	15511	12641	12434	10317.7	17805.3	13528.7
ENSMUSG00000034868	11267	12275	12825	14813	11812	11202	14462	14974	12433	12122.3	12609	13956.3
ENSMUSG00000018417	11225	12420	9524	8714	7783	11810	8969	6461	8247	11056.3	9435.67	7892.33
ENSMUSG00000001833	11181	11834	10268	11347	12599	17139	17329	12979	11899	11094.3	13695	14069
ENSMUSG00000022139	11174	10698	10222	9511	9303	11341	11336	9224	9940	10698	10051.7	10166.7
ENSMUSG00000029816	11153	5778	6157	694	1714	183	1881	1024	6737	7696	863.667	3214
ENSMUSG00000016256	11141	8794	9383	7714	7159	9847	9538	8829	9667	9772.67	8240	9344.67
ENSMUSG00000019087	11141	10405	10057	10983	10103	11282	10181	7866	8704	10534.3	10789.3	8917
ENSMUSG00000038642	11137	7105	8354	1320	1414	772	2435	1129	6021	8865.33	1168.67	3195
ENSMUSG00000067274	11135	11737	11618	19646	18849	32403	29361	29662	21882	11496.7	23632.7	26968.3
ENSMUSG00000020570	11109	11380	10478	11809	8654	9785	11921	10044	10121	10989	10082.7	10695.3
ENSMUSG00000044533	11049	11567	10576	15916	15386	36561	22117	21945	16942	11064	22621	20334.7
ENSMUSG00000022443	11048	14149	10289	14617	10013	17170	7908	6683	12121	11828.7	13933.3	8904
ENSMUSG00000035783	11045	9821	10418	8681	5801	5122	6392	3632	4634	10428	6534.67	4886
ENSMUSG00000024242	11028	11654	8123	7762	9040	14360	6485	4992	6955	10268.3	10387.3	6144
ENSMUSG00000073599	11027	13312	10738	15945	14599	17062	18940	17760	12261	11692.3	15868.7	16320.3
ENSMUSG00000021998	10984	9339	9739	3203	3442	5756	9344	6940	10376	10020.7	4133.67	8886.67
ENSMUSG00000001300	10978	14563	6580	6446	5799	7052	2243	2412	2700	10707	6432.33	2451.67
ENSMUSG00000021577	10906	10120	9670	10813	10445	15172	11017	9006	10701	10232	12143.3	10241.3
ENSMUSG00000026181	10899	11911	8536	10213	9429	13589	9229	5757	8262	10448.7	11077	7749.33
ENSMUSG00000027074	10895	10096	10700	11922	8947	7609	13397	12339	9226	10563.7	9492.67	11654
ENSMUSG00000029472	10889	11648	9191	10718	12690	17355	13468	11888	10889	10576	13587.7	12081.7
ENSMUSG00000079477	10852	10387	10122	9563	9416	13109	11016	8953	9614	10453.7	10696	9861
ENSMUSG00000014813	10851	9800	5761	2087	2305	4202	3323	2027	1434	8804	2864.67	2261.33
ENSMUSG00000026478	10845	14757	7929	13666	12201	20778	12361	9314	13073	11177	15548.3	11582.7
ENSMUSG00000020349	10808	10458	7973	10537	9839	16598	12118	11237	11457	9746.33	12324.7	11604
ENSMUSG00000032328	10770	10922	9896	11254	11019	12836	12582	9228	8798	10529.3	11703	10202.7
ENSMUSG00000001924	10769	11198	8715	10857	11147	21374	15337	11555	11477	10227.3	14459.3	12789.7
ENSMUSG00000076432	10761	11450	10698	12526	11536	17320	17978	15333	13713	10969.7	13794	15674.7
ENSMUSG00000063060	10759	12794	13120	10514	8505	10623	9322	7186	8654	12224.3	9880.67	8387.33
ENSMUSG00000025278	10731	14540	10831	14030	9409	18505	7016	6135	9228	12034	13981.3	7459.67
ENSMUSG00000031431	10725	5944	4730	5951	4053	1759	7376	5573	4090	7133	3921	5679.67
ENSMUSG00000020456	10705	10917	9207	11622	11366	16624	10458	7289	9734	10276.3	13204	9160.33
ENSMUSG00000032116	10684	10961	8968	11353	10615	19152	13238	10164	11910	10204.3	13706.7	11770.7
ENSMUSG00000038615	10668	12171	9916	10512	8878	13122	8959	6166	9413	10918.3	10837.3	8179.33
ENSMUSG00000001473	10661	13003	8203	13562	24358	67256	23649	19524	17160	10622.3	35058.7	20111
ENSMUSG00000009035	10655	10534	9861	11561	10526	14212	9310	6356	8274	10350	12099.7	7980
ENSMUSG00000039952	10589	9965	9071	9671	8276	9821	6079	4132	7461	9875	9256	5890.67
ENSMUSG00000023067	10588	8913	9560	9557	10511	14679	18663	10318	7629	9687	11582.3	12203.3
ENSMUSG00000021806	10587	15149	7164	8576	12247	23197	24585	13056	14309	10966.7	14673.3	17316.7
ENSMUSG00000040451	10582	6830	5804	5372	4027	3692	6172	4525	4322	7738.67	4363.67	5006.33
ENSMUSG00000019920	10557	11658	9497	8991	7614	10523	11952	10388	8126	10570.7	9042.67	10155.3
ENSMUSG00000009291	10519	10019	10070	9319	7921	9714	10081	8273	8026	10202.7	8984.67	8793.33
ENSMUSG00000022841	10515	10711	9828	11048	11330	16944	14331	11938	11462	10351.3	13107.3	12577
ENSMUSG00000006403	10506	14616	6247	10214	15076	60826	15322	7992	10320	10456.3	28705.3	11211.3
ENSMUSG00000040283	10502	8176	11802	1963	1481	1065	1632	1914	1740	10160	1503	1762
ENSMUSG00000024538	10490	10632	9328	9618	8817	8738	20406	18753	12152	10150	9057.67	17103.7
ENSMUSG00000040289	10429	10785	9303	3034	2572	1560	1992	1673	1792	10172.3	2388.67	1819
ENSMUSG00000032366	10429	10842	9993	8642	7724	11376	11810	9819	8597	10421.3	9247.33	10075.3
ENSMUSG00000051223	10387	10304	8999	9336	10816	19193	15765	12676	12263	9896.67	13115	13568
ENSMUSG00000010095	10383	10748	9942	7776	5780	7814	6669	5970	5834	10357.7	7123.33	6157.67
ENSMUSG00000032855	10357	10554	8421	11909	7996	11013	6716	4567	7146	9777.33	10306	6143
ENSMUSG00000056737	10355	10531	7504	8646	12369	16592	13853	10404	10075	9463.33	12535.7	11444
ENSMUSG00000038776	10312	10395	11289	11274	5731	3710	8860	6602	5502	10665.3	6905	6988
ENSMUSG00000051855	10304	12022	6420	15977	15268	29712	58204	58387	31389	9582	20319	49326.7
ENSMUSG00000047187	10274	10476	9788	10906	11376	13978	13979	12682	10124	10179.3	12086.7	12261.7
ENSMUSG00000067212	10234	10353	15158	11711	5180	2819	8971	7969	8419	11915	6570	8453
ENSMUSG00000090698	10231	9662	7479	5916	3207	3736	17376	13914	4602	9124	4286.33	11964
ENSMUSG00000000530	10220	10575	10173	9130	6889	8938	8234	7126	6973	10322.7	8319	7444.33
ENSMUSG00000026223	10217	12222	9167	12381	12617	18146	26134	21955	16741	10535.3	14381.3	21610
ENSMUSG00000020149	10204	10095	9393	10404	9321	13538	12020	9480	9933	9897.33	11087.7	10477.7
ENSMUSG00000021892	10201	10193	12147	11542	9280	12282	13179	9509	12768	10847	11034.7	11818.7
ENSMUSG00000049791	10189	9257	8117	9163	6728	8424	7931	6312	6729	9187.67	8105	6990.67
ENSMUSG00000053113	10172	8518	9412	8412	7284	7381	20424	17494	11890	9367.33	7692.33	16602.7
ENSMUSG00000020823	10135	9632	7858	9782	7366	9136	4909	3952	5441	9208.33	8761.33	4767.33
ENSMUSG00000026879	10127	7505	10188	6181	13587	8694	3749	2785	4839	9273.33	9487.33	3791
ENSMUSG00000025498	10125	8140	11122	5467	2718	1853	9729	5496	6896	9795.67	3346	7373.67
ENSMUSG00000035242	10114	10386	10252	12322	13450	17679	14870	15373	12515	10250.7	14483.7	14252.7
ENSMUSG00000029781	10112	9682	8322	8902	7834	10733	11207	9631	9007	9372	9156.33	9948.33
ENSMUSG00000030711	10110	7553	9469	11751	5118	1458	7449	8297	8640	9044	6109	8128.67
ENSMUSG00000000555	10109	10784	8344	13819	11566	19438	12722	9225	11854	9745.67	14941	11267
ENSMUSG00000025902	10102	9482	9911	9565	9100	7029	7995	7513	6324	9831.67	8564.67	7277.33
ENSMUSG00000020358	10069	10000	9830	10776	12688	26320	17855	15040	14672	9966.33	16594.7	15855.7
ENSMUSG00000061904	10064	10149	10283	12147	11004	15688	13270	11850	10937	10165.3	12946.3	12019
ENSMUSG00000032096	10056	10205	8673	9497	9218	17072	12508	9378	10726	9644.67	11929	10870.7
ENSMUSG00000028364	10017	12156	4649	3261	2884	16547	4510	2307	2166	8940.67	7564	2994.33
ENSMUSG00000045377	10013	11718	11655	16299	15213	12020	16841	17360	13455	11128.7	14510.7	15885.3
ENSMUSG00000014867	10003	9540	8228	10313	11821	19122	15589	12788	11633	9257	13752	13336.7
ENSMUSG00000027684	9947	10995	8425	5636	4579	6664	4018	3023	3555	9789	5626.33	3532
ENSMUSG00000004771	9919	9847	9219	11910	9725	11126	13488	12299	9043	9661.67	10920.3	11610
ENSMUSG00000030516	9917	12454	8740	11104	6637	9688	5590	4873	8504	10370.3	9143	6322.33
ENSMUSG00000023456	9914	11751	9016	7100	6507	11337	15020	12871	11523	10227	8314.67	13138
ENSMUSG00000029840	9913	8895	7726	8041	8202	13149	12133	8592	8991	8844.67	9797.33	9905.33
ENSMUSG00000030824	9910	9122	8753	13078	11939	12094	12414	10023	10090	9261.67	12370.3	10842.3
ENSMUSG00000064363	9907	13020	11541	13176	8913	8886	19152	20374	9387	11489.3	10325	16304.3
ENSMUSG00000032518	9903	10574	9863	13662	13389	27871	12738	15881	11218	10113.3	18307.3	13279
ENSMUSG00000030744	9901	10546	10411	12850	13587	20840	18825	18331	14107	10286	15759	17087.7
ENSMUSG00000028763	9896	11672	11090	19876	9033	16476	9520	9698	13914	10886	15128.3	11044
ENSMUSG00000017760	9893	8358	8679	7260	7256	7392	8764	7845	8426	8976.67	7302.67	8345
ENSMUSG00000029484	9881	10579	10913	10378	7529	9571	9880	9591	9039	10457.7	9159.33	9503.33
ENSMUSG00000060126	9874	11092	10868	10684	8306	14282	14846	15699	11495	10611.3	11090.7	14013.3
ENSMUSG00000024576	9867	9529	8702	9857	9159	12301	12830	10020	10387	9366	10439	11079
ENSMUSG00000024740	9867	10662	7793	10254	9998	18618	9660	6714	9729	9440.67	12956.7	8701
ENSMUSG00000027620	9827	10231	10497	11000	8968	9936	11141	9727	9766	10185	9968	10211.3
ENSMUSG00000030748	9807	11139	9082	9495	12450	20802	6090	4848	6108	10009.3	14249	5682
ENSMUSG00000057193	9798	9255	7985	7100	7044	8399	7232	5367	5791	9012.67	7514.33	6130
ENSMUSG00000007564	9794	9970	9220	10434	9778	16419	12522	10183	10476	9661.33	12210.3	11060.3
ENSMUSG00000004530	9785	9950	8231	9168	10046	17865	12470	9878	11373	9322	12359.7	11240.3
ENSMUSG00000060743	9779	10141	10684	11650	7607	10288	12659	13314	10886	10201.3	9848.33	12286.3
ENSMUSG00000018899	9758	9647	15492	8108	5298	5144	7674	7102	7196	11632.3	6183.33	7324
ENSMUSG00000054693	9737	9247	7328	10088	9220	12218	15739	10474	10534	8770.67	10508.7	12249
ENSMUSG00000027642	9712	10225	9231	12391	11456	18425	13752	11897	11809	9722.67	14090.7	12486
ENSMUSG00000037060	9703	10928	9423	10226	12452	15313	14324	15375	11328	10018	12663.7	13675.7
ENSMUSG00000050912	9681	9451	9124	8889	9186	10196	10210	8826	8778	9418.67	9423.67	9271.33
ENSMUSG00000042594	9666	9691	8409	7590	7264	9277	5272	3860	5027	9255.33	8043.67	4719.67
ENSMUSG00000046718	9662	10039	14616	6144	3962	3357	12869	8215	9600	11439	4487.67	10228
ENSMUSG00000071172	9628	9766	10362	10696	9456	16462	10574	9920	10327	9918.67	12204.7	10273.7
ENSMUSG00000034485	9609	10844	8911	8596	9319	11106	11851	8849	10383	9788	9673.67	10361
ENSMUSG00000027184	9586	9443	7807	8875	8413	18960	11867	8748	10688	8945.33	12082.7	10434.3
ENSMUSG00000005125	9580	11299	9137	11066	7495	13973	13524	11077	11825	10005.3	10844.7	12142
ENSMUSG00000040731	9549	10074	9018	11610	10814	18619	12740	11192	10996	9547	13681	11642.7
ENSMUSG00000024335	9541	9614	9270	8667	6437	11423	6010	4427	6786	9475	8842.33	5741
ENSMUSG00000001525	9533	9183	8475	13743	15881	29404	14991	14599	13945	9063.67	19676	14511.7
ENSMUSG00000028465	9504	12581	8512	11596	10544	18363	6545	5622	8263	10199	13501	6810
ENSMUSG00000026814	9477	10813	11038	18969	9751	14333	10591	9175	12195	10442.7	14351	10653.7
ENSMUSG00000029298	9476	11235	15618	10794	7494	6284	7633	5424	8685	12109.7	8190.67	7247.33
ENSMUSG00000029030	9428	10103	8496	9058	9683	10174	12068	10857	8277	9342.33	9638.33	10400.7
ENSMUSG00000027763	9391	9519	7802	7850	8781	14094	9457	6610	7671	8904	10241.7	7912.67
ENSMUSG00000030560	9354	6565	7812	1111	1176	1701	1651	628	3870	7910.33	1329.33	2049.67
ENSMUSG00000041959	9338	9618	8898	11332	9169	10777	14141	14301	10795	9284.67	10426	13079
ENSMUSG00000024012	9317	10983	5604	14066	12705	16335	15090	18393	13571	8634.67	14368.7	15684.7
ENSMUSG00000042079	9282	9269	7751	7653	9018	16145	11014	8816	9129	8767.33	10938.7	9653
ENSMUSG00000021109	9271	10257	7791	9124	9518	17013	13165	8940	11437	9106.33	11885	11180.7
ENSMUSG00000020023	9267	8063	8128	6125	3376	2717	4134	3667	5051	8486	4072.67	4284
ENSMUSG00000020846	9265	9295	10361	11672	9153	6084	10201	10766	13782	9640.33	8969.67	11583
ENSMUSG00000028757	9232	8543	8022	11714	13008	19349	14467	12845	11215	8599	14690.3	12842.3
ENSMUSG00000027479	9202	9197	8597	9237	10236	15330	13308	10931	10352	8998.67	11601	11530.3
ENSMUSG00000054404	9191	8664	12677	11735	4456	3682	6795	5345	10951	10177.3	6624.33	7697
ENSMUSG00000002885	9169	9817	6826	6932	7027	7147	5492	4516	4535	8604	7035.33	4847.67
ENSMUSG00000004880	9158	9462	9395	11495	9596	12694	9532	7377	10871	9338.33	11261.7	9260
ENSMUSG00000048120	9140	9406	6403	10119	8379	5662	10663	8418	8171	8316.33	8053.33	9084
ENSMUSG00000049521	9126	9547	10775	11300	10824	10529	10168	10083	10066	9816	10884.3	10105.7
ENSMUSG00000003316	9112	8876	7564	9932	7531	10187	8654	6356	7851	8517.33	9216.67	7620.33
ENSMUSG00000017677	9052	8954	7974	6534	5460	8005	8068	5613	6306	8660	6666.33	6662.33
ENSMUSG00000019960	9041	10156	6691	7337	5750	7900	13879	10729	8053	8629.33	6995.67	10887
ENSMUSG00000003429	9040	9657	9558	12335	12463	19273	16341	16245	13434	9418.33	14690.3	15340
ENSMUSG00000025203	9032	10986	7319	10456	10615	10406	10357	6890	7736	9112.33	10492.3	8327.67
ENSMUSG00000026796	9003	9849	7564	6255	6926	12485	5696	3738	6725	8805.33	8555.33	5386.33
ENSMUSG00000029860	8981	7876	8083	7929	6830	10428	8888	7271	7819	8313.33	8395.67	7992.67
ENSMUSG00000027002	8978	11923	5926	11908	10555	17851	8182	8959	11757	8942.33	13438	9632.67
ENSMUSG00000025366	8977	8795	7619	9372	8065	10937	7276	5831	7351	8463.67	9458	6819.33
ENSMUSG00000016487	8966	9628	8202	7639	5933	10172	8529	6375	7011	8932	7914.67	7305
ENSMUSG00000031803	8930	9461	7361	2540	2282	2615	12365	6798	6906	8584	2479	8689.67
ENSMUSG00000058013	8928	8909	6829	8229	8268	16492	9404	6218	7043	8222	10996.3	7555
ENSMUSG00000040952	8928	10624	10416	13141	15240	18923	20410	17915	13346	9989.33	15768	17223.7
ENSMUSG00000009013	8897	9633	9271	11624	11074	15104	14443	13949	11812	9267	12600.7	13401.3
ENSMUSG00000024608	8897	10828	9878	11743	11594	17238	17717	18089	13310	9867.67	13525	16372
ENSMUSG00000022175	8880	10166	8442	9259	8782	12022	11075	9381	9799	9162.67	10021	10085
ENSMUSG00000030082	8822	9048	7117	8637	9287	16865	12578	8893	10051	8329	11596.3	10507.3
ENSMUSG00000095280	8805	7497	10287	4759	299	1183	4550	11305	5294	8863	2080.33	7049.67
ENSMUSG00000022091	8787	7910	7555	8246	7938	9142	6742	6447	5852	8084	8442	6347
ENSMUSG00000022799	8787	10494	9005	11743	8436	11288	5997	5340	8201	9428.67	10489	6512.67
ENSMUSG00000032434	8782	9517	8273	9364	8259	11567	9157	6752	8770	8857.33	9730	8226.33
ENSMUSG00000075010	8781	12133	15353	9018	4396	2291	5890	6297	7080	12089	5235	6422.33
ENSMUSG00000031442	8769	8061	6438	9580	6226	3956	4524	3824	5626	7756	6587.33	4658
ENSMUSG00000035245	8765	8633	6400	4393	3935	5096	3480	2726	2854	7932.67	4474.67	3020
ENSMUSG00000019966	8747	10350	8691	8124	5880	7076	5728	5212	5974	9262.67	7026.67	5638
ENSMUSG00000041870	8732	9234	5985	9399	8843	9917	8270	6939	8516	7983.67	9386.33	7908.33
ENSMUSG00000025651	8721	7998	6917	8085	12716	17397	12445	11583	8511	7878.67	12732.7	10846.3
ENSMUSG00000004451	8720	9295	7762	8884	10037	15084	14040	12439	10165	8592.33	11335	12214.7
ENSMUSG00000059013	8718	8382	8002	10754	10753	16637	8650	6814	6760	8367.33	12714.7	7408
ENSMUSG00000026234	8709	9217	9220	11150	12115	32032	15557	12371	14343	9048.67	18432.3	14090.3
ENSMUSG00000024339	8630	8538	12747	8038	5588	6289	6403	5290	6615	9971.67	6638.33	6102.67
ENSMUSG00000031422	8621	8792	7021	8442	8718	19016	15652	13164	11294	8144.67	12058.7	13370
ENSMUSG00000028843	8602	8667	8386	9274	10696	14968	14059	13351	11784	8551.67	11646	13064.7
ENSMUSG00000021486	8600	9139	7655	9514	9462	16092	16906	17036	13199	8464.67	11689.3	15713.7
ENSMUSG00000029106	8574	8644	7549	9543	7753	10513	8934	6697	7900	8255.67	9269.67	7843.67
ENSMUSG00000000317	8563	10609	9082	9877	7911	14691	12858	8973	10325	9418	10826.3	10718.7
ENSMUSG00000029710	8556	9282	8457	14631	9993	10148	9025	8292	9332	8765	11590.7	8883
ENSMUSG00000036427	8552	9187	7249	7976	8716	15086	14985	12675	10192	8329.33	10592.7	12617.3
ENSMUSG00000004891	8519	11229	7263	8103	5781	15188	9154	6760	7894	9003.67	9690.67	7936
ENSMUSG00000001098	8511	8837	7128	6878	6239	8366	6488	4764	5840	8158.67	7161	5697.33
ENSMUSG00000030007	8510	8942	7966	9260	11112	22063	13090	11615	10820	8472.67	14145	11841.7
ENSMUSG00000041028	8510	8777	7734	9123	8961	11947	11011	8358	8592	8340.33	10010.3	9320.33
ENSMUSG00000020088	8491	8443	8009	8661	8426	12810	11188	9421	8627	8314.33	9965.67	9745.33
ENSMUSG00000028559	8487	8036	7760	8960	6956	9785	9981	7893	7918	8094.33	8567	8597.33
ENSMUSG00000000957	8478	10733	4867	11381	14110	34589	18715	11818	9173	8026	20026.7	13235.3
ENSMUSG00000031246	8475	8023	6974	7817	6661	8368	12725	9982	8483	7824	7615.33	10396.7
ENSMUSG00000003458	8465	7825	7557	7390	7517	8634	6947	5683	5172	7949	7847	5934
ENSMUSG00000020917	8461	8128	8090	8042	9849	14574	8799	5872	8292	8226.33	10821.7	7654.33
ENSMUSG00000023008	8452	10224	7941	9406	9309	11300	8285	6398	8879	8872.33	10005	7854
ENSMUSG00000036905	8449	5727	6196	502	564	380	1800	980	3543	6790.67	482	2107.67
ENSMUSG00000035778	8440	8719	7402	9066	6198	7110	8262	7146	8020	8187	7458	7809.33
ENSMUSG00000006740	8440	10024	7952	8982	9320	14043	14405	10925	10464	8805.33	10781.7	11931.3
ENSMUSG00000024338	8421	9580	13195	8537	6653	6941	7870	8242	8015	10398.7	7377	8042.33
ENSMUSG00000024620	8403	11021	5475	7426	7936	11161	3907	1273	4319	8299.67	8841	3166.33
ENSMUSG00000064345	8403	10736	9419	9540	8597	9828	15980	15713	6856	9519.33	9321.67	12849.7
ENSMUSG00000027750	8374	2840	3938	1313	2220	2898	2210	1211	1858	5050.67	2143.67	1759.67
ENSMUSG00000022890	8372	9802	9635	10709	11270	11727	11281	11722	10151	9269.67	11235.3	11051.3
ENSMUSG00000001119	8318	5352	5008	3329	3977	3952	2200	1047	3725	6226	3752.67	2324
ENSMUSG00000030654	8289	8009	9386	8496	6307	6731	9791	9483	9763	8561.33	7178	9679
ENSMUSG00000030770	8281	8531	7167	9191	6666	13595	7485	5295	7009	7993	9817.33	6596.33
ENSMUSG00000027828	8274	8039	7071	8129	7214	11981	11838	8819	8481	7794.67	9108	9712.67
ENSMUSG00000015714	8272	8280	7365	8535	8674	12047	9924	7878	8014	7972.33	9752	8605.33
ENSMUSG00000039943	8258	9819	9590	12689	8032	8728	8807	7417	8765	9222.33	9816.33	8329.67
ENSMUSG00000022912	8255	8925	8179	12985	11131	15547	16662	10487	10840	8453	13221	12663
ENSMUSG00000060073	8238	8951	8532	9267	9982	17912	12822	12050	9875	8573.67	12387	11582.3
ENSMUSG00000093674	8234	9769	9081	11595	13910	17144	16431	16995	11613	9028	14216.3	15013
ENSMUSG00000025613	8211	7896	7894	9155	9318	21068	11426	9869	10756	8000.33	13180.3	10683.7
ENSMUSG00000032766	8203	9922	9962	12328	10647	10036	14270	13521	10997	9362.33	11003.7	12929.3
ENSMUSG00000052921	8198	8176	9225	10625	8538	10076	7693	6775	9295	8533	9746.33	7921
ENSMUSG00000002900	8191	10062	5641	8996	9115	18701	16410	10843	11400	7964.67	12270.7	12884.3
ENSMUSG00000021365	8163	7184	7079	4694	3467	5167	6385	4365	5896	7475.33	4442.67	5548.67
ENSMUSG00000054690	8151	8854	9637	14975	10838	19156	26168	23013	16272	8880.67	14989.7	21817.7
ENSMUSG00000022708	8140	8203	9698	12811	7214	7736	8147	7979	8422	8680.33	9253.67	8182.67
ENSMUSG00000029148	8133	7926	7286	7721	7927	11082	9950	8021	7562	7781.67	8910	8511
ENSMUSG00000031818	8123	9048	8883	11064	11502	12368	14479	14842	10535	8684.67	11644.7	13285.3
ENSMUSG00000009687	8119	9121	6739	10306	12310	19384	13894	11658	9634	7993	14000	11728.7
ENSMUSG00000027366	8112	6654	8475	7228	4440	4293	6194	5224	6307	7747	5320.33	5908.33
ENSMUSG00000028494	8105	5245	8131	3025	3321	7806	5238	3885	5887	7160.33	4717.33	5003.33
ENSMUSG00000027303	8084	7844	6428	6391	6579	7624	8133	6035	6817	7452	6864.67	6995
ENSMUSG00000054072	8083	9555	22218	8347	4612	2348	9283	7532	10112	13285.3	5102.33	8975.67
ENSMUSG00000017466	8072	6150	5958	7496	5315	5011	6166	4509	6319	6726.67	5940.67	5664.67
ENSMUSG00000029467	8069	7862	5444	7608	7711	14013	6997	4480	7284	7125	9777.33	6253.67
ENSMUSG00000046470	8068	8512	12091	13841	12127	16048	11557	12444	14630	9557	14005.3	12877
ENSMUSG00000021108	8068	8048	7875	9323	7534	7627	8533	7337	9224	7997	8161.33	8364.67
ENSMUSG00000024431	8056	8181	8917	8123	6179	6141	6259	5069	6458	8384.67	6814.33	5928.67
ENSMUSG00000020077	8048	8235	9484	7241	5693	4606	8124	7998	5490	8589	5846.67	7204
ENSMUSG00000020869	8035	7824	6478	7122	9839	22175	13853	9968	10371	7445.67	13045.3	11397.3
ENSMUSG00000032504	8014	8687	7128	8100	7911	14753	8447	5795	7822	7943	10254.7	7354.67
ENSMUSG00000025935	8012	8276	7261	9099	9014	13541	11083	8710	8004	7849.67	10551.3	9265.67
ENSMUSG00000043716	8008	9454	9161	11069	10189	16400	15996	15852	12480	8874.33	12552.7	14776
ENSMUSG00000019647	7972	8629	8622	11323	4973	7308	6116	5570	7358	8407.67	7868	6348
ENSMUSG00000042228	7959	7516	7528	8724	5382	7305	8285	7147	8510	7667.67	7137	7980.67
ENSMUSG00000042099	7956	7757	8009	13563	11429	9495	8834	8345	9165	7907.33	11495.7	8781.33
ENSMUSG00000000184	7952	10642	9457	8003	6530	6597	8380	4123	5180	9350.33	7043.33	5894.33
ENSMUSG00000001472	7951	8433	7727	8787	7050	10512	8769	7759	7108	8037	8783	7878.67
ENSMUSG00000028410	7946	7792	8767	8643	7370	10654	8583	7539	8584	8168.33	8889	8235.33
ENSMUSG00000029430	7943	7902	8394	10888	12283	25432	16124	16403	14046	8079.67	16201	15524.3
ENSMUSG00000026970	7913	8131	7661	7413	7332	10202	8052	6683	7095	7901.67	8315.67	7276.67
ENSMUSG00000035828	7891	6591	8859	10837	6697	10956	13281	15011	10864	7780.33	9496.67	13052
ENSMUSG00000079363	7870	10231	17933	8804	5476	4123	7528	6065	8053	12011.3	6134.33	7215.33
ENSMUSG00000001506	7861	4780	5168	3477	4085	5715	944	400	1572	5936.33	4425.67	972
ENSMUSG00000058135	7840	6650	8721	6903	4241	3264	3846	4035	4335	7737	4802.67	4072
ENSMUSG00000020671	7839	7769	6826	6839	7249	10301	8894	6181	6411	7478	8129.67	7162
ENSMUSG00000028081	7833	8709	8828	9998	9661	17131	14800	14314	11587	8456.67	12263.3	13567
ENSMUSG00000029465	7810	8890	8205	10850	9748	12854	13699	12956	10596	8301.67	11150.7	12417
ENSMUSG00000030058	7805	8237	5339	6417	8709	14554	11298	8468	7600	7127	9893.33	9122
ENSMUSG00000023022	7800	8272	7823	6336	4401	5867	3925	3309	4649	7965	5534.67	3961
ENSMUSG00000021270	7781	7671	8386	8317	5836	15566	9205	8155	8898	7946	9906.33	8752.67
ENSMUSG00000006301	7775	7882	7381	7871	7185	9318	8057	6188	6523	7679.33	8124.67	6922.67
ENSMUSG00000006498	7747	7261	6245	7928	8579	16416	10590	8548	8730	7084.33	10974.3	9289.33
ENSMUSG00000025558	7747	9077	8401	10879	5681	6862	5708	5235	6489	8408.33	7807.33	5810.67
ENSMUSG00000026566	7735	7941	7348	7730	7043	8599	11386	9933	9173	7674.67	7790.67	10164
ENSMUSG00000016933	7713	8732	6814	9303	6495	10627	8181	5710	8266	7753	8808.33	7385.67
ENSMUSG00000018770	7711	7451	7611	8747	9130	13010	11128	11574	9995	7591	10295.7	10899
ENSMUSG00000008668	7702	8509	8314	10751	8979	17827	15542	14894	11381	8175	12519	13939
ENSMUSG00000096210	7694	7412	6096	7003	6326	7861	15194	15136	10448	7067.33	7063.33	13592.7
ENSMUSG00000033170	7683	8199	7705	11020	6487	7072	4299	3947	5668	7862.33	8193	4638
ENSMUSG00000024621	7664	5157	4509	579	609	713	843	327	2769	5776.67	633.667	1313
ENSMUSG00000016664	7663	7517	6836	8017	7501	12028	8011	5724	7079	7338.67	9182	6938
ENSMUSG00000022018	7660	7395	10326	9313	5827	3999	10372	11252	6754	8460.33	6379.67	9459.33
ENSMUSG00000008682	7620	8893	7782	9532	10291	16097	14038	13835	10590	8098.33	11973.3	12821
ENSMUSG00000031078	7619	7679	6231	7551	8045	15265	10306	7535	7735	7176.33	10287	8525.33
ENSMUSG00000024359	7607	7456	7268	7131	8801	21315	9903	7228	9117	7443.67	12415.7	8749.33
ENSMUSG00000018774	7596	5467	6005	763	1212	857	1617	736	4544	6356	944	2299
ENSMUSG00000033685	7591	5202	6661	7532	6405	5999	6393	4771	6372	6484.67	6645.33	5845.33
ENSMUSG00000052298	7585	7301	6659	5662	5605	7861	6032	4723	5589	7181.67	6376	5448
ENSMUSG00000008575	7584	7820	8223	10121	7569	7603	8773	8186	9015	7875.67	8431	8658
ENSMUSG00000020101	7583	7543	6979	7559	4821	4792	4849	3887	5884	7368.33	5724	4873.33
ENSMUSG00000021794	7575	7878	6829	8072	7244	11946	9976	8942	7586	7427.33	9087.33	8834.67
ENSMUSG00000046280	7546	8822	6539	8333	8171	11518	6618	4607	6072	7635.67	9340.67	5765.67
ENSMUSG00000022607	7544	8137	6057	7457	6934	10965	8678	6995	7582	7246	8452	7751.67
ENSMUSG00000028955	7543	7456	6982	8396	7196	9096	9949	8503	7773	7327	8229.33	8741.67
ENSMUSG00000026229	7537	8031	6935	8599	8966	17528	10736	8397	8943	7501	11697.7	9358.67
ENSMUSG00000019804	7521	7052	7445	8561	8064	9438	10506	9541	8488	7339.33	8687.67	9511.67
ENSMUSG00000034659	7502	7688	7212	9385	7281	8261	5825	5420	6378	7467.33	8309	5874.33
ENSMUSG00000020849	7459	8002	7564	9801	9971	16401	13099	11573	10379	7675	12057.7	11683.7
ENSMUSG00000022961	7458	7962	8151	9581	8022	9634	8379	7871	7179	7857	9079	7809.67
ENSMUSG00000021282	7455	7981	7335	7749	7969	13247	9757	7902	8772	7590.33	9655	8810.33
ENSMUSG00000074457	7452	8502	7786	11833	11235	16512	14739	15541	9922	7913.33	13193.3	13400.7
ENSMUSG00000034037	7427	8611	6997	9720	6806	9278	5098	4440	6155	7678.33	8601.33	5231
ENSMUSG00000039218	7423	7799	9847	13570	7317	8982	8572	8067	9436	8356.33	9956.33	8691.67
ENSMUSG00000070493	7422	7666	7339	8387	9187	12407	10274	10692	7773	7475.67	9993.67	9579.67
ENSMUSG00000056076	7411	7761	6556	7681	9951	20405	11852	9193	9712	7242.67	12679	10252.3
ENSMUSG00000090958	7404	7697	5786	6873	3982	4977	5695	4175	5282	6962.33	5277.33	5050.67
ENSMUSG00000021484	7404	7229	6242	7323	8009	11532	8342	6777	6924	6958.33	8954.67	7347.67
ENSMUSG00000033107	7395	7468	6163	7535	5600	4855	9971	8450	6540	7008.67	5996.67	8320.33
ENSMUSG00000002812	7371	8617	7137	7556	6680	10587	5911	4723	5943	7708.33	8274.33	5525.67
ENSMUSG00000015932	7368	7332	6267	7395	6885	9122	11075	9254	7033	6989	7800.67	9120.67
ENSMUSG00000027955	7368	6547	6976	6568	6447	6060	13577	10378	13432	6963.67	6358.33	12462.3
ENSMUSG00000000001	7367	6783	6541	6612	6476	10423	8328	6105	6564	6897	7837	6999
ENSMUSG00000022146	7367	7384	6535	5327	3817	3936	2322	1862	2943	7095.33	4360	2375.67
ENSMUSG00000030062	7366	7201	5457	7843	10335	17246	11889	9702	9046	6674.67	11808	10212.3
ENSMUSG00000015243	7357	7992	7722	12954	4452	2860	6973	5716	8708	7690.33	6755.33	7132.33
ENSMUSG00000008398	7357	8535	7260	9239	9226	10837	11999	10477	8836	7717.33	9767.33	10437.3
ENSMUSG00000024659	7356	5858	6369	3891	5923	6618	11450	8970	6897	6527.67	5477.33	9105.67
ENSMUSG00000037012	7346	8354	6110	7286	7886	14072	8266	5921	6938	7270	9748	7041.67
ENSMUSG00000035168	7342	7997	7431	7388	4966	7102	4175	3520	4941	7590	6485.33	4212
ENSMUSG00000011958	7341	7303	6916	7812	7188	9566	9620	7909	7838	7186.67	8188.67	8455.67
ENSMUSG00000038633	7339	7713	7400	10504	8863	12816	15821	11997	9538	7484	10727.7	12452
ENSMUSG00000002981	7336	7954	6680	8458	9011	12016	9409	7597	7321	7323.33	9828.33	8109
ENSMUSG00000044258	7329	9590	7693	24955	17708	20600	46755	41601	19755	8204	21087.7	36037
ENSMUSG00000027219	7327	7306	8257	10409	5429	3693	5518	5700	6337	7630	6510.33	5851.67
ENSMUSG00000020788	7324	6315	5988	4004	3224	1653	3241	2278	3485	6542.33	2960.33	3001.33
ENSMUSG00000031532	7294	7190	7569	7611	6262	7830	9000	7913	6791	7351	7234.33	7901.33
ENSMUSG00000027404	7291	7485	7536	9178	9313	13151	10011	10304	9080	7437.33	10547.3	9798.33
ENSMUSG00000030341	7274	7280	7607	8204	7057	9786	9544	8255	8566	7387	8349	8788.33
ENSMUSG00000070733	7273	9094	9198	9093	4564	4374	3511	3518	4799	8521.67	6010.33	3942.67
ENSMUSG00000028713	7236	5087	8902	13978	7101	7625	8204	7402	9718	7075	9568	8441.33
ENSMUSG00000012428	7226	8135	7066	8142	5664	4513	4724	2395	5008	7475.67	6106.33	4042.33
ENSMUSG00000031924	7209	7462	5508	5427	6148	10098	8832	6328	7520	6726.33	7224.33	7560
ENSMUSG00000027193	7204	7128	6143	6627	6994	12333	7857	5713	7088	6825	8651.33	6886
ENSMUSG00000005683	7194	6907	6023	7846	9331	15652	9625	7523	8582	6708	10943	8576.67
ENSMUSG00000025781	7184	7666	7526	8347	8248	11290	10628	10495	8817	7458.67	9295	9980
ENSMUSG00000026276	7181	6532	6095	6419	7105	11511	11343	7884	7176	6602.67	8345	8801
ENSMUSG00000022150	7181	5984	7121	5174	3481	5337	5334	3305	6195	6762	4664	4944.67
ENSMUSG00000026628	7180	6872	7469	2889	1874	2479	21330	16444	5052	7173.67	2414	14275.3
ENSMUSG00000033335	7178	6984	6497	7979	6921	11103	7856	5791	7249	6886.33	8667.67	6965.33
ENSMUSG00000060550	7178	10016	11146	6565	2212	4975	4443	7554	4321	9446.67	4584	5439.33
ENSMUSG00000024750	7178	7440	6197	6333	7398	11486	10047	7317	7105	6938.33	8405.67	8156.33
ENSMUSG00000030352	7176	7788	6502	10538	8579	10214	12795	10649	10131	7155.33	9777	11191.7
ENSMUSG00000075015	7172	5391	7492	3144	254	783	2930	7103	3647	6685	1393.67	4560
ENSMUSG00000036309	7172	8108	7285	8385	8298	10178	11376	10179	8450	7521.67	8953.67	10001.7
ENSMUSG00000004791	7166	11124	5169	6190	10060	23074	14774	8186	8209	7819.67	13108	10389.7
ENSMUSG00000040940	7159	7096	6985	8256	7488	9832	7998	6934	7069	7080	8525.33	7333.67
ENSMUSG00000032336	7158	6734	6204	5646	4312	5165	5854	4515	4857	6698.67	5041	5075.33
ENSMUSG00000003161	7155	7671	6878	8093	8029	8272	9549	8860	7182	7234.67	8131.33	8530.33
ENSMUSG00000041697	7154	8168	7820	11584	12794	11435	11955	11897	9467	7714	11937.7	11106.3
ENSMUSG00000027858	7151	6460	5956	5299	3668	3335	3593	2911	3755	6522.33	4100.67	3419.67
ENSMUSG00000016481	7141	6998	7106	6874	6165	7493	6523	5761	5236	7081.67	6844	5840
ENSMUSG00000029447	7136	7368	7027	8217	9708	21400	11595	9410	9876	7177	13108.3	10293.7
ENSMUSG00000021904	7123	6697	5950	3379	2130	1250	960	972	1069	6590	2253	1000.33
ENSMUSG00000074272	7116	6702	6483	6632	4951	3045	3980	3928	3466	6767	4876	3791.33
ENSMUSG00000044338	7113	7710	8933	29233	23984	16886	47731	41382	48062	7918.67	23367.7	45725
ENSMUSG00000029802	7102	6601	7193	8879	5443	5528	9990	8543	8451	6965.33	6616.67	8994.67
ENSMUSG00000020484	7097	8172	7026	11012	9530	14953	12738	12183	10841	7431.67	11831.7	11920.7
ENSMUSG00000028525	7091	9227	7506	12135	8298	12626	16337	13310	11606	7941.33	11019.7	13751
ENSMUSG00000031751	7087	8069	4858	7691	8384	12307	7583	7400	7526	6671.33	9460.67	7503
ENSMUSG00000042406	7083	7096	7214	6435	4391	9782	8625	7984	6927	7131	6869.33	7845.33
ENSMUSG00000022477	7064	6988	5976	7795	7644	12125	8810	7188	7449	6676	9188	7815.67
ENSMUSG00000032220	7060	7627	6159	5843	4805	7800	5282	3735	5937	6948.67	6149.33	4984.67
ENSMUSG00000038991	7058	6400	5711	6232	6883	10421	7718	6059	5981	6389.67	7845.33	6586
ENSMUSG00000035212	7051	7301	6631	7423	6379	7073	8587	7939	6860	6994.33	6958.33	7795.33
ENSMUSG00000029390	7044	7051	6580	7619	7862	11990	11416	9356	8452	6891.67	9157	9741.33
ENSMUSG00000019997	7030	4485	4134	5588	2258	4250	20696	9618	7634	5216.33	4032	12649.3
ENSMUSG00000031375	7027	4160	5129	3386	3145	5216	4235	3439	3412	5438.67	3915.67	3695.33
ENSMUSG00000024758	7020	7453	6702	8470	6812	7902	7325	6149	6413	7058.33	7728	6629
ENSMUSG00000037894	7011	7005	7094	8673	9327	13488	12833	15746	12487	7036.67	10496	13688.7
ENSMUSG00000042520	7007	6807	6057	7059	6280	10725	6734	5119	6863	6623.67	8021.33	6238.67
ENSMUSG00000023959	7005	7467	6422	5241	4848	4419	4786	3546	5683	6964.67	4836	4671.67
ENSMUSG00000048960	6999	8155	7287	8618	4720	5232	5445	4926	5732	7480.33	6190	5367.67
ENSMUSG00000027775	6999	7156	6172	6139	5453	7637	6610	5085	6165	6775.67	6409.67	5953.33
ENSMUSG00000029076	6997	7389	7113	7833	6687	7897	9648	8872	7310	7166.33	7472.33	8610
ENSMUSG00000020964	6994	7125	5960	7365	6800	10204	5953	4492	5874	6693	8123	5439.67
ENSMUSG00000037712	6987	7419	6942	6744	6242	8370	6882	5977	5829	7116	7118.67	6229.33
ENSMUSG00000059208	6986	6433	7044	8297	8821	13241	8540	7523	8089	6821	10119.7	8050.67
ENSMUSG00000000563	6975	7559	6735	7549	7474	11377	9872	8934	7818	7089.67	8800	8874.67
ENSMUSG00000030557	6974	6682	5374	5472	5393	7373	6520	4527	5567	6343.33	6079.33	5538
ENSMUSG00000021248	6965	6921	6942	7816	7725	10549	10040	9512	8369	6942.67	8696.67	9307
ENSMUSG00000022234	6962	6852	6715	8726	10135	20836	13260	11586	10668	6843	13232.3	11838
ENSMUSG00000027293	6960	6349	5800	6541	8413	12239	11203	8972	8925	6369.67	9064.33	9700
ENSMUSG00000026131	6958	7536	7944	9520	4679	6793	6631	6625	6767	7479.33	6997.33	6674.33
ENSMUSG00000039367	6955	7087	5693	6704	6117	10453	5531	4010	6282	6578.33	7758	5274.33
ENSMUSG00000001416	6950	7050	6517	8262	9337	20448	10993	10118	9542	6839	12682.3	10217.7
ENSMUSG00000021814	6945	7284	5728	5875	6397	11335	7343	5788	5240	6652.33	7869	6123.67
ENSMUSG00000035325	6935	7531	5726	7460	7497	13780	9586	6395	7367	6730.67	9579	7782.67
ENSMUSG00000037458	6932	6007	5258	3841	3306	6049	5221	4315	4296	6065.67	4398.67	4610.67
ENSMUSG00000010277	6926	8878	6172	8581	8000	14099	5511	4263	6675	7325.33	10226.7	5483
ENSMUSG00000018736	6916	6770	7364	6592	5578	6929	7044	6509	5927	7016.67	6366.33	6493.33
ENSMUSG00000020700	6913	7311	5069	7033	6806	9808	6612	5048	6054	6431	7882.33	5904.67
ENSMUSG00000030704	6908	6794	6301	6068	6086	8911	7825	6029	5986	6667.67	7021.67	6613.33
ENSMUSG00000067377	6905	8347	7051	12254	7795	7498	9444	8090	5833	7434.33	9182.33	7789
ENSMUSG00000042286	6900	8045	7433	14791	6286	7182	4960	4285	5913	7459.33	9419.67	5052.67
ENSMUSG00000031538	6898	10872	6121	3331	2695	3137	4301	2561	1354	7963.67	3054.33	2738.67
ENSMUSG00000023092	6897	5743	6288	3558	2192	1776	2027	1805	2347	6309.33	2508.67	2059.67
ENSMUSG00000029063	6878	6567	6059	6123	5946	10693	6899	5642	5778	6501.33	7587.33	6106.33
ENSMUSG00000022614	6873	6629	5723	7279	6443	7456	5625	4946	5191	6408.33	7059.33	5254
ENSMUSG00000043131	6859	6596	5849	5480	5618	10903	6313	4599	6351	6434.67	7333.67	5754.33
ENSMUSG00000032042	6852	7129	6147	6555	7002	11229	7463	6017	6308	6709.33	8262	6596
ENSMUSG00000025871	6846	6127	5879	6279	6491	8720	7284	5182	5990	6284	7163.33	6152
ENSMUSG00000025232	6831	5551	5258	3804	3386	3958	5693	4378	4897	5880	3716	4989.33
ENSMUSG00000051339	6820	7916	6785	7162	5425	8938	3898	3555	5174	7173.67	7175	4209
ENSMUSG00000020859	6816	8009	6115	6708	4683	5262	5384	4351	5263	6980	5551	4999.33
ENSMUSG00000019818	6806	6441	6247	8334	7029	9955	8286	6766	6352	6498	8439.33	7134.67
ENSMUSG00000007458	6800	6294	6266	5877	4848	7579	6404	5514	6320	6453.33	6101.33	6079.33
ENSMUSG00000025823	6799	6737	6085	7385	8135	13756	10028	7462	7420	6540.33	9758.67	8303.33
ENSMUSG00000042745	6796	6935	9623	4404	3666	3246	5670	5743	4271	7784.67	3772	5228
ENSMUSG00000004535	6796	7238	6862	6950	5571	7536	8402	6145	5949	6965.33	6685.67	6832
ENSMUSG00000030103	6789	7124	5189	3384	3058	4256	6105	4583	3364	6367.33	3566	4684
ENSMUSG00000026222	6784	7247	10979	8678	3986	3516	7079	5725	9060	8336.67	5393.33	7288
ENSMUSG00000037902	6775	5390	4727	1478	1292	1255	1262	706	3442	5630.67	1341.67	1803.33
ENSMUSG00000028382	6775	6731	6782	5869	4834	8224	6596	5616	5933	6762.67	6309	6048.33
ENSMUSG00000005583	6760	6767	6646	6262	5060	4770	7515	6243	5447	6724.33	5364	6401.67
ENSMUSG00000003970	6752	7495	7557	9481	8810	14539	11595	11950	9482	7268	10943.3	11009
ENSMUSG00000031633	6743	6917	6220	8535	9501	12208	11176	10066	8381	6626.67	10081.3	9874.33
ENSMUSG00000039706	6740	6258	5598	5677	4972	5282	8046	6237	5223	6198.67	5310.33	6502
ENSMUSG00000034088	6731	7968	5636	6894	6583	13665	9537	7752	7773	6778.33	9047.33	8354
ENSMUSG00000063065	6730	7111	6650	7328	6169	5958	6058	5696	5502	6830.33	6485	5752
ENSMUSG00000026878	6723	6780	6782	7237	6885	7935	6829	6106	6115	6761.67	7352.33	6350
ENSMUSG00000015291	6723	6594	6243	8093	5946	6700	6397	5071	5999	6520	6913	5822.33
ENSMUSG00000016087	6720	6835	7571	8902	7640	7118	8953	7058	8682	7042	7886.67	8231
ENSMUSG00000046330	6713	7941	8092	9977	11487	12885	14278	14229	10329	7582	11449.7	12945.3
ENSMUSG00000026640	6713	6709	5838	6756	5035	11045	4030	3046	4866	6420	7612	3980.67
ENSMUSG00000043079	6710	7725	4151	6499	5345	11761	4728	3560	4822	6195.33	7868.33	4370
ENSMUSG00000036402	6704	6718	5629	5889	6127	8678	7349	5047	5801	6350.33	6898	6065.67
ENSMUSG00000041936	6698	7543	6950	5627	2847	2717	2528	2206	4057	7063.67	3730.33	2930.33
ENSMUSG00000029761	6689	7557	6186	7825	6071	9942	9329	7330	5864	6810.67	7946	7507.67
ENSMUSG00000060373	6681	6752	6924	7498	6948	13326	9879	9154	8807	6785.67	9257.33	9280
ENSMUSG00000006333	6680	7298	7680	9729	8963	14809	13664	13494	11057	7219.33	11167	12738.3
ENSMUSG00000062070	6677	7770	6272	5780	5648	13494	10696	8515	7671	6906.33	8307.33	8960.67
ENSMUSG00000004951	6673	6028	8007	9054	5617	6823	8451	8716	8355	6902.67	7164.67	8507.33
ENSMUSG00000033060	6670	7770	7471	7701	4852	7232	5358	4040	6099	7303.67	6595	5165.67
ENSMUSG00000040152	6650	4643	6440	13555	3246	6170	15454	6082	7451	5911	7657	9662.33
ENSMUSG00000034118	6649	5876	7817	4994	3792	4660	4448	3879	4704	6780.67	4482	4343.67
ENSMUSG00000019179	6645	6548	6396	8132	10696	15935	10654	9739	8293	6529.67	11587.7	9562
ENSMUSG00000012848	6640	6970	6531	8171	9450	14446	12324	12286	8944	6713.67	10689	11184.7
ENSMUSG00000017404	6634	7141	7032	8916	8490	13666	12629	11838	9495	6935.67	10357.3	11320.7
ENSMUSG00000073639	6623	6139	5855	5745	5448	7593	6988	5781	5414	6205.67	6262	6061
ENSMUSG00000029364	6622	7739	4386	5783	6947	12126	7081	5879	6128	6249	8285.33	6362.67
ENSMUSG00000051236	6613	6336	5380	5102	4056	6143	6561	4945	4630	6109.67	5100.33	5378.67
ENSMUSG00000020372	6613	6874	6853	8731	9628	18311	13216	13676	10011	6780	12223.3	12301
ENSMUSG00000066571	6601	6903	5532	7079	5180	6481	6246	4452	6388	6345.33	6246.67	5695.33
ENSMUSG00000024991	6583	7477	7003	7915	6051	12340	8865	6831	8592	7021	8768.67	8096
ENSMUSG00000034158	6580	6231	4927	5669	5447	9465	6467	4583	4873	5912.67	6860.33	5307.67
ENSMUSG00000031353	6564	6171	6287	6729	6986	10960	8172	7163	8020	6340.67	8225	7785
ENSMUSG00000030934	6552	6691	6339	7350	5484	6031	5278	4902	5708	6527.33	6288.33	5296
ENSMUSG00000021453	6543	5134	5586	4359	4089	3535	9742	10065	5060	5754.33	3994.33	8289
ENSMUSG00000001739	6532	5129	4908	4317	4456	2293	2091	2358	2106	5523	3688.67	2185
ENSMUSG00000026880	6517	5340	5837	3346	3446	2607	5014	4166	3749	5898	3133	4309.67
ENSMUSG00000028996	6516	4510	5671	1913	2125	688	1881	2297	1477	5565.67	1575.33	1885
ENSMUSG00000031696	6497	6541	6204	5598	5376	8487	7550	5673	6271	6414	6487	6498
ENSMUSG00000020641	6488	6355	10732	4733	2096	1732	19094	8892	9279	7858.33	2853.67	12421.7
ENSMUSG00000025162	6478	6011	5510	6271	6008	8934	7085	5457	6039	5999.67	7071	6193.67
ENSMUSG00000057841	6476	7844	7641	10239	10620	15756	16519	16451	11585	7320.33	12205	14851.7
ENSMUSG00000097312	6467	5801	8002	3737	283	869	3561	8595	4040	6756.67	1629.67	5398.67
ENSMUSG00000032458	6462	6516	5314	6009	6648	12211	9355	7399	6961	6097.33	8289.33	7905
ENSMUSG00000019961	6460	6470	6264	6806	5840	8902	6858	6417	7172	6398	7182.67	6815.67
ENSMUSG00000020241	6453	4368	3751	2593	2981	3428	2128	771	2714	4857.33	3000.67	1871
ENSMUSG00000018583	6444	6896	5909	6844	8095	17566	11935	10148	9080	6416.33	10835	10387.7
ENSMUSG00000018286	6439	6659	5983	7759	9703	12561	9442	9245	7055	6360.33	10007.7	8580.67
ENSMUSG00000020841	6435	8047	4606	8431	6459	8006	4188	3840	6080	6362.67	7632	4702.67
ENSMUSG00000061306	6431	7308	5559	8740	7352	11749	7479	5669	6478	6432.67	9280.33	6542
ENSMUSG00000063450	6431	7229	7023	7152	4270	4806	4138	4325	4224	6894.33	5409.33	4229
ENSMUSG00000035441	6426	7868	6283	7742	4928	8024	6103	4559	5300	6859	6898	5320.67
ENSMUSG00000021111	6408	6500	5684	5953	6387	10949	8340	6247	7426	6197.33	7763	7337.67
ENSMUSG00000047735	6406	6893	7698	6667	4445	5992	6268	4108	6637	6999	5701.33	5671
ENSMUSG00000041133	6405	7400	6191	6353	5734	8067	6054	5796	6065	6665.33	6718	5971.67
ENSMUSG00000027566	6398	7384	7041	7580	10076	13825	10847	10715	7541	6941	10493.7	9701
ENSMUSG00000040268	6390	6696	5612	5097	5311	8268	7047	5058	5939	6232.67	6225.33	6014.67
ENSMUSG00000028581	6389	3851	4756	671	641	833	1137	552	3010	4998.67	715	1566.33
ENSMUSG00000002996	6383	6061	5711	5988	4359	4153	6194	5358	4767	6051.67	4833.33	5439.67
ENSMUSG00000036275	6382	5759	5387	5691	5546	7891	7868	5418	5896	5842.67	6376	6394
ENSMUSG00000018567	6374	6620	6484	7102	5732	7971	8613	8671	6715	6492.67	6935	7999.67
ENSMUSG00000021196	6368	6436	5199	4351	4893	8205	7601	5822	6491	6001	5816.33	6638
ENSMUSG00000005087	6367	5486	5559	4416	4200	6791	2738	2189	4362	5804	5135.67	3096.33
ENSMUSG00000021823	6358	6684	5426	5496	4064	8472	4253	3024	5367	6156	6010.67	4214.67
ENSMUSG00000002102	6354	6818	6123	7833	8219	12401	8971	8817	7047	6431.67	9484.33	8278.33
ENSMUSG00000029110	6353	5911	5428	5386	4933	9883	7164	5397	6014	5897.33	6734	6191.67
ENSMUSG00000023150	6345	5165	5651	6942	5916	10027	8547	6054	6655	5720.33	7628.33	7085.33
ENSMUSG00000006273	6342	5496	5137	3581	3690	5563	4156	3232	4290	5658.33	4278	3892.67
ENSMUSG00000002015	6331	6607	6017	7136	6766	7660	7477	7229	6170	6318.33	7187.33	6958.67
ENSMUSG00000040848	6329	6744	5387	8218	6603	11414	7097	4625	7038	6153.33	8745	6253.33
ENSMUSG00000002524	6326	6455	5825	6630	7838	11280	8209	7940	6538	6202	8582.67	7562.33
ENSMUSG00000039844	6319	6753	6856	6098	4097	4085	2543	3277	3474	6642.67	4760	3098
ENSMUSG00000045983	6314	6321	5837	7912	7720	15520	6760	5371	7370	6157.33	10384	6500.33
ENSMUSG00000020496	6304	6259	5843	6698	6125	8600	7225	6732	6230	6135.33	7141	6729
ENSMUSG00000077450	6299	6051	6441	7073	5930	7194	7363	6076	6622	6263.67	6732.33	6687
ENSMUSG00000059981	6279	6398	6080	8012	5553	5941	3877	3227	5326	6252.33	6502	4143.33
ENSMUSG00000004054	6279	6524	6344	7542	7357	9192	6670	5604	6531	6382.33	8030.33	6268.33
ENSMUSG00000062127	6277	5824	4349	3808	3401	7009	6522	3885	4425	5483.33	4739.33	4944
ENSMUSG00000034707	6269	5278	4311	4378	3927	5800	4542	2779	3935	5286	4701.67	3752
ENSMUSG00000056917	6269	7078	5803	8133	8382	14294	8337	6821	6809	6383.33	10269.7	7322.33
ENSMUSG00000003380	6267	7219	7366	7519	7429	7865	7878	8301	5648	6950.67	7604.33	7275.67
ENSMUSG00000023830	6266	8047	5172	4397	2915	3183	2315	1839	2911	6495	3498.33	2355
ENSMUSG00000019873	6265	6341	6593	6335	6223	7231	7386	5753	5552	6399.67	6596.33	6230.33
ENSMUSG00000025509	6258	5209	6920	4373	3657	3166	4239	3640	3861	6129	3732	3913.33
ENSMUSG00000040253	6255	7253	12588	7081	4269	3504	7207	5879	8306	8698.67	4951.33	7130.67
ENSMUSG00000003541	6252	6199	6528	4255	3690	5345	4697	3360	3289	6326.33	4430	3782
ENSMUSG00000015671	6251	6706	6149	7024	7761	12037	9072	8671	6882	6368.67	8940.67	8208.33
ENSMUSG00000020642	6241	6539	6020	4221	3977	6999	4712	3715	5077	6266.67	5065.67	4501.33
ENSMUSG00000024097	6239	6516	6484	6655	6632	10026	6245	5718	5914	6413	7771	5959
ENSMUSG00000007850	6223	6326	6150	7384	5218	8671	6204	5352	6417	6233	7091	5991
ENSMUSG00000033161	6212	6895	5255	6523	3560	7321	5739	5088	6135	6120.67	5801.33	5654
ENSMUSG00000027808	6209	5715	5719	4482	4942	8359	7673	5714	5878	5881	5927.67	6421.67
ENSMUSG00000029004	6202	6000	6514	7237	4427	4774	5290	4891	5084	6238.67	5479.33	5088.33
ENSMUSG00000024066	6202	3402	7769	7874	2390	3075	4959	4535	6095	5791	4446.33	5196.33
ENSMUSG00000025151	6185	6487	5474	8174	7419	12801	21975	16222	12309	6048.67	9464.67	16835.3
ENSMUSG00000030894	6185	5788	5902	7191	5994	5843	7224	5728	6371	5958.33	6342.67	6441
ENSMUSG00000057236	6183	6199	6110	7061	5906	9997	7939	7334	7835	6164	7654.67	7702.67
ENSMUSG00000038650	6173	5716	4886	4547	5880	9997	6148	5600	4929	5591.67	6808	5559
ENSMUSG00000062593	6170	4563	5189	1041	1127	1804	1145	544	3972	5307.33	1324	1887
ENSMUSG00000031176	6166	6418	4956	5195	5450	6537	6331	4703	4075	5846.67	5727.33	5036.33
ENSMUSG00000030754	6165	6401	5356	6038	5696	9715	7409	6333	6066	5974	7149.67	6602.67
ENSMUSG00000019843	6162	7020	5325	5594	5796	8989	8117	6036	5429	6169	6793	6527.33
ENSMUSG00000026355	6158	5909	4315	5625	5677	12118	6906	6181	7182	5460.67	7806.67	6756.33
ENSMUSG00000046768	6157	6208	6017	7901	5488	6715	9435	8644	6136	6127.33	6701.33	8071.67
ENSMUSG00000033732	6156	6140	5247	5826	6419	13077	6144	4702	6908	5847.67	8440.67	5918
ENSMUSG00000058793	6144	7080	6311	8582	6443	8320	4629	4153	5194	6511.67	7781.67	4658.67
ENSMUSG00000029178	6134	6414	6538	7467	5541	5539	5257	4605	4504	6362	6182.33	4788.67
ENSMUSG00000024725	6130	6819	6136	6651	6571	8400	8976	8344	6851	6361.67	7207.33	8057
ENSMUSG00000032199	6128	5662	5876	6225	5312	9116	7667	6725	6694	5888.67	6884.33	7028.67
ENSMUSG00000038990	6125	7363	5932	5122	4319	3861	3578	3831	4234	6473.33	4434	3881
ENSMUSG00000047215	6110	6562	6919	7940	6834	11031	10803	11070	8754	6530.33	8601.67	10209
ENSMUSG00000025139	6109	5535	4545	4759	4411	6103	4870	3494	4710	5396.33	5091	4358
ENSMUSG00000010097	6097	5899	6520	7110	6644	8398	6345	5773	6311	6172	7384	6143
ENSMUSG00000002289	6096	3625	4784	3434	3729	11565	8242	5507	5976	4835	6242.67	6575
ENSMUSG00000018217	6082	5049	4450	3199	3852	4773	3139	2473	2735	5193.67	3941.33	2782.33
ENSMUSG00000006373	6072	5900	6085	5869	4750	5796	5994	5685	5074	6019	5471.67	5584.33
ENSMUSG00000001687	6072	6709	4319	6612	6674	6175	5069	4904	5793	5700	6487	5255.33
ENSMUSG00000034165	6070	5227	4958	5767	5586	6834	6144	4815	5048	5418.33	6062.33	5335.67
ENSMUSG00000032006	6069	5597	5505	2998	2625	2146	3891	3267	3085	5723.67	2589.67	3414.33
ENSMUSG00000031015	6068	6551	5374	5107	5428	9353	5581	3968	4922	5997.67	6629.33	4823.67
ENSMUSG00000018001	6066	6115	4722	4093	3433	5227	3147	2511	3077	5634.33	4251	2911.67
ENSMUSG00000058569	6057	6991	6249	8446	7584	10443	9764	8757	8528	6432.33	8824.33	9016.33
ENSMUSG00000030096	6047	5203	6751	7492	2682	3814	10673	7886	7877	6000.33	4662.67	8812
ENSMUSG00000071650	6047	5889	5042	7379	6008	10254	6698	4883	6239	5659.33	7880.33	5940
ENSMUSG00000007659	6040	4015	4057	3611	2769	3647	4106	2565	3496	4704	3342.33	3389
ENSMUSG00000055302	6040	6228	6034	7653	7520	11621	9340	8626	7373	6100.67	8931.33	8446.33
ENSMUSG00000034902	6038	6572	5543	7166	4710	7716	4100	3100	5325	6051	6530.67	4175
ENSMUSG00000079426	6023	5963	5898	6551	7194	11565	10686	9876	7879	5961.33	8436.67	9480.33
ENSMUSG00000024899	6018	5791	6550	6102	4110	4896	4560	4498	6602	6119.67	5036	5220
ENSMUSG00000031311	6017	5680	5573	6413	5843	10219	8166	7616	7220	5756.67	7491.67	7667.33
ENSMUSG00000021360	6013	5627	4226	4400	3786	5334	3453	2440	3239	5288.67	4506.67	3044
ENSMUSG00000004665	6012	6207	5983	6039	5059	8105	7562	7041	6014	6067.33	6401	6872.33
ENSMUSG00000024927	5999	6106	5587	5828	5352	7772	5440	4320	5415	5897.33	6317.33	5058.33
ENSMUSG00000031681	5998	6854	6304	11270	10401	16195	16973	12698	13357	6385.33	12622	14342.7
ENSMUSG00000037754	5994	5792	5271	4148	3701	6706	4459	3281	4211	5685.67	4851.67	3983.67
ENSMUSG00000022971	5977	6301	6487	6202	4155	4944	5487	4741	5566	6255	5100.33	5264.67
ENSMUSG00000028599	5964	6746	5034	4824	4915	5385	3142	3198	4284	5914.67	5041.33	3541.33
ENSMUSG00000028184	5948	7321	5181	8396	7559	11092	8684	7031	7792	6150	9015.67	7835.67
ENSMUSG00000074793	5938	6168	7087	7936	6322	7142	4140	3929	5424	6397.67	7133.33	4497.67
ENSMUSG00000029810	5934	6097	6761	6832	5524	4290	10123	10489	8787	6264	5548.67	9799.67
ENSMUSG00000002147	5932	6250	5522	5255	4435	6033	5245	3637	5064	5901.33	5241	4648.67
ENSMUSG00000036707	5922	5925	4470	5046	5134	7458	5547	4530	5140	5439	5879.33	5072.33
ENSMUSG00000028073	5914	6472	5756	9941	6181	9665	6443	4861	5892	6047.33	8595.67	5732
ENSMUSG00000020773	5907	5472	6314	5094	5916	7568	5165	5115	5201	5897.67	6192.67	5160.33
ENSMUSG00000023068	5899	6297	5086	6634	5032	6167	6177	4228	6365	5760.67	5944.33	5590
ENSMUSG00000022967	5894	6418	5322	5360	5439	7141	6714	5213	5787	5878	5980	5904.67
ENSMUSG00000040249	5892	4910	5610	2950	2903	4037	1064	546	3104	5470.67	3296.67	1571.33
ENSMUSG00000020432	5882	5693	5329	8778	5900	3951	9035	7338	6601	5634.67	6209.67	7658
ENSMUSG00000046546	5878	6027	6844	12611	10495	18366	14540	12523	12798	6249.67	13824	13287
ENSMUSG00000029086	5875	6405	5028	6774	4056	1879	3738	2684	2718	5769.33	4236.33	3046.67
ENSMUSG00000020092	5873	7283	5301	7816	7966	9492	9152	7510	7100	6152.33	8424.67	7920.67
ENSMUSG00000031167	5867	6084	5455	5253	7295	11923	9283	8084	7050	5802	8157	8139
ENSMUSG00000027198	5866	5896	4876	6323	7195	9386	7916	6352	6153	5546	7634.67	6807
ENSMUSG00000038324	5859	6048	5854	7001	5843	8381	6804	5510	6202	5920.33	7075	6172
ENSMUSG00000029561	5853	5713	9135	5496	2832	2598	6453	4217	8110	6900.33	3642	6260
ENSMUSG00000062270	5836	6754	5611	6140	6351	9705	8211	6732	6433	6067	7398.67	7125.33
ENSMUSG00000059486	5832	5196	4456	4831	3944	5440	4994	3954	4624	5161.33	4738.33	4524
ENSMUSG00000026034	5830	5417	5508	5672	3420	3131	5210	4261	4613	5585	4074.33	4694.67
ENSMUSG00000021959	5828	5639	5382	5433	4315	6661	3866	2680	4556	5616.33	5469.67	3700.67
ENSMUSG00000007739	5827	6280	6012	7171	6794	13593	8645	7696	7510	6039.67	9186	7950.33
ENSMUSG00000001053	5824	7130	5818	8592	10022	18474	9917	8630	7340	6257.33	12362.7	8629
ENSMUSG00000063358	5818	5726	5519	6287	5986	7637	6227	5569	6097	5687.67	6636.67	5964.33
ENSMUSG00000005936	5812	5559	5295	5685	4361	7134	5374	4383	5442	5555.33	5726.67	5066.33
ENSMUSG00000031865	5809	6287	5216	6786	6543	13047	6289	4734	6306	5770.67	8792	5776.33
ENSMUSG00000052752	5809	5506	5324	6326	5480	7524	6579	5589	5783	5546.33	6443.33	5983.67
ENSMUSG00000034120	5806	5773	4238	9258	9005	12981	6483	6951	6446	5272.33	10414.7	6626.67
ENSMUSG00000022517	5801	5642	4632	4786	4761	6452	4627	3944	4694	5358.33	5333	4421.67
ENSMUSG00000002233	5797	7532	5456	5535	6612	10386	10220	8820	5938	6261.67	7511	8326
ENSMUSG00000017754	5785	4304	5514	4483	2270	1389	3952	4185	3667	5201	2714	3934.67
ENSMUSG00000026277	5775	5696	4095	6466	6634	8079	8572	7564	6684	5188.67	7059.67	7606.67
ENSMUSG00000024870	5775	6045	5781	7229	7970	9822	9178	7878	6880	5867	8340.33	7978.67
ENSMUSG00000024451	5772	6914	5958	8400	5982	7973	4042	3680	5260	6214.67	7451.67	4327.33
ENSMUSG00000068039	5771	5768	5642	6445	6663	15150	9176	7982	8201	5727	9419.33	8453
ENSMUSG00000071076	5767	4851	5765	6470	4267	3724	11602	10575	5827	5461	4820.33	9334.67
ENSMUSG00000071644	5766	5760	5779	7797	7657	15745	10206	9108	8277	5768.33	10399.7	9197
ENSMUSG00000021585	5762	6037	4463	5083	4707	7386	6126	4314	4680	5420.67	5725.33	5040
ENSMUSG00000032050	5761	6046	5766	5477	5132	7755	7209	6046	5637	5857.67	6121.33	6297.33
ENSMUSG00000024782	5761	5565	5376	4897	3844	5412	6548	5176	6280	5567.33	4717.67	6001.33
ENSMUSG00000003131	5758	5590	4809	5142	5256	9260	6779	4910	5423	5385.67	6552.67	5704
ENSMUSG00000071646	5750	6134	5260	6400	6010	10198	8002	6193	7250	5714.67	7536	7148.33
ENSMUSG00000028822	5748	5538	6313	6833	5793	5320	8201	7480	5769	5866.33	5982	7150
ENSMUSG00000041112	5726	5236	4843	6306	4880	5878	6739	4662	6262	5268.33	5688	5887.67
ENSMUSG00000000489	5726	5572	5508	5873	3881	6811	4589	4528	4472	5602	5521.67	4529.67
ENSMUSG00000037236	5719	6131	5452	5351	4947	8427	6773	5225	5305	5767.33	6241.67	5767.67
ENSMUSG00000026305	5716	5965	5825	5356	4876	9814	6823	6029	7071	5835.33	6682	6641
ENSMUSG00000056313	5711	5234	5316	6859	3901	4009	16670	16198	8009	5420.33	4923	13625.7
ENSMUSG00000026727	5700	6226	5399	6791	6128	7687	9317	8503	6483	5775	6868.67	8101
ENSMUSG00000038387	5695	6166	5880	6133	4408	4707	4679	4671	4041	5913.67	5082.67	4463.67
ENSMUSG00000030738	5692	6535	5230	6263	6088	11566	7724	6465	6517	5819	7972.33	6902
ENSMUSG00000037824	5691	5361	4213	5666	4908	6371	7950	6382	5388	5088.33	5648.33	6573.33
ENSMUSG00000031146	5686	6240	5134	7795	7840	10980	7963	7221	7599	5686.67	8871.67	7594.33
ENSMUSG00000020015	5685	6156	4877	4886	5185	9617	5614	3703	4737	5572.67	6562.67	4684.67
ENSMUSG00000022216	5684	6742	7592	6364	5151	6276	6444	6517	6322	6672.67	5930.33	6427.67
ENSMUSG00000074896	5684	6316	12677	4012	1639	1252	8097	3702	8524	8225.67	2301	6774.33
ENSMUSG00000028367	5678	6522	6174	7628	8544	13954	10122	10611	8052	6124.67	10042	9595
ENSMUSG00000056121	5678	5549	5814	5723	5101	6391	6625	5840	6131	5680.33	5738.33	6198.67
ENSMUSG00000036908	5671	4813	4253	3370	4258	4279	4883	3860	3569	4912.33	3969	4104
ENSMUSG00000020681	5664	6141	4193	7586	5050	4378	3316	2525	3961	5332.67	5671.33	3267.33
ENSMUSG00000023961	5660	5613	6064	5031	3455	4183	3788	3337	3574	5779	4223	3566.33
ENSMUSG00000041571	5655	6093	6506	7187	7443	6951	7561	7156	6459	6084.67	7193.67	7058.67
ENSMUSG00000021027	5655	6143	5921	6652	4821	5950	4865	4472	4973	5906.33	5807.67	4770
ENSMUSG00000020250	5648	5515	4938	5201	5175	11238	7770	5925	6501	5367	7204.67	6732
ENSMUSG00000021771	5643	5988	5465	5940	6468	10228	7797	6994	6239	5698.67	7545.33	7010
ENSMUSG00000090733	5640	6420	6881	6611	6579	6582	8667	9193	6361	6313.67	6590.67	8073.67
ENSMUSG00000036478	5636	5828	7395	7087	5330	5393	8437	7108	6564	6286.33	5936.67	7369.67
ENSMUSG00000024074	5632	5868	4453	8846	5289	8231	5278	4979	6367	5317.67	7455.33	5541.33
ENSMUSG00000057113	5631	5160	5608	6878	8121	17462	11579	10718	9261	5466.33	10820.3	10519.3
ENSMUSG00000030751	5616	6267	5860	6795	6774	11306	8364	7923	6730	5914.33	8291.67	7672.33
ENSMUSG00000025503	5616	6288	5247	5488	7011	13248	7278	6645	5316	5717	8582.33	6413
ENSMUSG00000019978	5607	5773	4528	4729	3842	6330	3814	2640	3586	5302.67	4967	3346.67
ENSMUSG00000014956	5606	5654	5069	4478	4267	5727	4912	3836	4090	5443	4824	4279.33
ENSMUSG00000017421	5606	5732	5886	6763	5715	8260	7184	6006	6587	5741.33	6912.67	6592.33
ENSMUSG00000042116	5605	7410	4354	8757	10141	15867	16574	16773	11906	5789.67	11588.3	15084.3
ENSMUSG00000066406	5605	6402	4572	4846	3737	5540	4522	3491	4029	5526.33	4707.67	4014
ENSMUSG00000039316	5605	5787	4581	4630	5992	7146	4183	3464	3814	5324.33	5922.67	3820.33
ENSMUSG00000015839	5603	5396	6000	5864	4333	5146	5064	3940	4159	5666.33	5114.33	4387.67
ENSMUSG00000005034	5600	5692	4435	4232	4108	6241	5520	3638	4480	5242.33	4860.33	4546
ENSMUSG00000052459	5586	5053	3981	3963	3983	5624	5885	4485	4667	4873.33	4523.33	5012.33
ENSMUSG00000030120	5582	5827	5507	6716	7031	9729	8597	8171	6678	5638.67	7825.33	7815.33
ENSMUSG00000020099	5576	6275	5375	2224	1769	1959	927	1033	827	5742	1984	929
ENSMUSG00000042323	5574	5585	5397	6388	5859	7302	6676	5332	5875	5518.67	6516.33	5961
ENSMUSG00000024168	5574	4850	6269	4854	4329	4370	7588	7066	5891	5564.33	4517.67	6848.33
ENSMUSG00000026029	5573	5669	5416	5467	4702	6920	5146	4268	4716	5552.67	5696.33	4710
ENSMUSG00000033788	5573	7360	5546	9873	9272	16864	5845	4787	8285	6159.67	12003	6305.67
ENSMUSG00000065954	5573	5782	5739	7051	5792	6539	6894	5221	6561	5698	6460.67	6225.33
ENSMUSG00000025534	5555	5105	4331	4288	4211	4950	4834	4133	5466	4997	4483	4811
ENSMUSG00000030591	5551	5685	5174	5520	5728	8914	8062	7796	6131	5470	6720.67	7329.67
ENSMUSG00000050721	5541	5443	4346	5258	5558	12153	5976	4152	5429	5110	7656.33	5185.67
ENSMUSG00000028495	5540	5844	5903	7654	7328	13560	11462	11333	8791	5762.33	9514	10528.7
ENSMUSG00000025287	5535	6116	4949	3928	3842	5613	4245	4023	3571	5533.33	4461	3946.33
ENSMUSG00000014959	5529	5429	4598	5441	6198	10885	8359	6813	6296	5185.33	7508	7156
ENSMUSG00000026554	5527	5015	4792	5384	4669	6189	5357	4179	4207	5111.33	5414	4581
ENSMUSG00000032612	5525	5645	4644	5463	5278	8700	5535	4258	5195	5271.33	6480.33	4996
ENSMUSG00000034845	5520	3900	5659	21993	20379	21053	54856	43287	33624	5026.33	21141.7	43922.3
ENSMUSG00000014769	5506	6207	5767	7088	7547	10716	9784	9405	6959	5826.67	8450.33	8716
ENSMUSG00000022037	5497	6638	4363	3170	5970	2252	10599	8188	6606	5499.33	3797.33	8464.33
ENSMUSG00000075706	5482	6070	6443	6688	6479	7031	8687	9318	6660	5998.33	6732.67	8221.67
ENSMUSG00000035770	5469	6682	4597	4579	4115	7047	5245	3013	4349	5582.67	5247	4202.33
ENSMUSG00000020954	5463	5291	5251	5186	4336	6390	5620	4182	5028	5335	5304	4943.33
ENSMUSG00000022469	5461	5110	6009	6646	5045	6639	4638	4789	5795	5526.67	6110	5074
ENSMUSG00000028868	5458	5227	5801	6414	4024	4770	4714	4707	5205	5495.33	5069.33	4875.33
ENSMUSG00000020946	5448	5519	4380	4700	5262	8138	7345	5789	5512	5115.67	6033.33	6215.33
ENSMUSG00000046879	5446	5818	11537	5413	2947	3023	6956	4699	7027	7600.33	3794.33	6227.33
ENSMUSG00000050565	5442	5779	5315	5178	4362	7443	6313	4250	5599	5512	5661	5387.33
ENSMUSG00000071042	5438	5571	6331	5157	4169	6323	8095	7004	7222	5780	5216.33	7440.33
ENSMUSG00000022536	5432	5439	5074	5656	5634	8739	6194	4985	5625	5315	6676.33	5601.33
ENSMUSG00000053819	5426	5216	4660	4188	3417	5064	3953	3271	3462	5100.67	4223	3562
ENSMUSG00000023034	5424	6548	6727	2453	1874	2483	5143	3122	1938	6233	2270	3401
ENSMUSG00000025790	5417	5419	4683	5777	2848	2422	2789	2235	1688	5173	3682.33	2237.33
ENSMUSG00000005506	5416	5095	5093	5481	4719	8629	4584	3384	4999	5201.33	6276.33	4322.33
ENSMUSG00000021427	5410	5103	5217	6260	6784	10568	8923	6658	6570	5243.33	7870.67	7383.67
ENSMUSG00000074743	5397	5952	5455	7141	5229	5591	4871	4007	4922	5601.33	5987	4600
ENSMUSG00000049517	5395	6451	6423	7393	7749	11408	11167	10787	8251	6089.67	8850	10068.3
ENSMUSG00000021266	5393	5880	6343	4998	5387	8310	5420	4495	4881	5872	6231.67	4932
ENSMUSG00000048376	5392	5330	5353	4713	3608	5516	2282	1615	1758	5358.33	4612.33	1885
ENSMUSG00000040462	5386	5348	4900	5843	6440	7398	6300	5123	4804	5211.33	6560.33	5409
ENSMUSG00000005142	5386	4990	4376	3821	3441	3045	5388	3921	4816	4917.33	3435.67	4708.33
ENSMUSG00000031217	5385	4854	6055	3905	1899	1859	3159	2867	3237	5431.33	2554.33	3087.67
ENSMUSG00000006024	5385	5144	4951	4940	5401	7548	6278	5614	5210	5160	5963	5700.67
ENSMUSG00000017485	5384	5739	4314	5712	4159	7038	4539	3450	4942	5145.67	5636.33	4310.33
ENSMUSG00000051375	5384	6861	4791	8587	7986	12048	5424	4265	6528	5678.67	9540.33	5405.67
ENSMUSG00000033272	5381	5053	4826	5660	5807	9865	5796	4487	5365	5086.67	7110.67	5216
ENSMUSG00000024981	5380	4889	4776	5424	4581	7493	6550	5322	5630	5015	5832.67	5834
ENSMUSG00000021024	5376	6146	5461	6178	6358	11948	8012	7402	6076	5661	8161.33	7163.33
ENSMUSG00000031320	5370	6042	6053	7071	6926	11281	10200	10401	7810	5821.67	8426	9470.33
ENSMUSG00000003420	5368	5371	6375	9152	4892	3857	6148	6808	5590	5704.67	5967	6182
ENSMUSG00000028837	5367	5787	5515	6592	8073	11252	9245	8430	7033	5556.33	8639	8236
ENSMUSG00000009927	5365	6688	6313	8112	11611	13156	10669	10385	8275	6122	10959.7	9776.33
ENSMUSG00000036144	5364	6233	5893	6546	6258	4312	6073	4939	5443	5830	5705.33	5485
ENSMUSG00000008384	5353	5049	5279	4578	4306	6085	4231	3197	3247	5227	4989.67	3558.33
ENSMUSG00000014444	5345	5951	4706	7726	5281	7925	3252	2938	4664	5334	6977.33	3618
ENSMUSG00000026103	5336	7133	3590	5226	4545	5430	2523	2748	3684	5353	5067	2985
ENSMUSG00000003346	5336	5153	5403	6605	6298	7411	8602	9595	6836	5297.33	6771.33	8344.33
ENSMUSG00000036751	5334	5903	5579	7786	8939	10256	9203	9455	6992	5605.33	8993.67	8550
ENSMUSG00000079197	5332	6626	7927	7243	6252	7137	6798	6715	6299	6628.33	6877.33	6604
ENSMUSG00000031729	5330	5589	5150	6107	5408	7922	6413	5371	5241	5356.33	6479	5675
ENSMUSG00000035493	5330	3261	3943	2421	1042	2322	4389	3488	3735	4178	1928.33	3870.67
ENSMUSG00000061740	5316	5612	5928	5633	2715	2338	3542	3854	3818	5618.67	3562	3738
ENSMUSG00000017765	5314	5077	4377	4815	4921	7228	3980	2510	3578	4922.67	5654.67	3356
ENSMUSG00000028649	5305	6001	6146	7995	4008	5626	4841	4717	5718	5817.33	5876.33	5092
ENSMUSG00000022136	5302	5324	5091	5471	4876	7066	5976	5165	5120	5239	5804.33	5420.33
ENSMUSG00000053799	5301	5308	4922	5783	3069	3505	4111	3255	3807	5177	4119	3724.33
ENSMUSG00000027247	5299	5333	4545	4873	5687	8262	5688	4363	4825	5059	6274	4958.67
ENSMUSG00000070372	5294	5013	4741	4979	4300	8336	7480	5333	5832	5016	5871.67	6215
ENSMUSG00000028879	5294	5498	5164	5478	4634	6397	6064	5229	5169	5318.67	5503	5487.33
ENSMUSG00000068523	5291	6241	5238	5906	5922	9256	9028	8751	6253	5590	7028	8010.67
ENSMUSG00000039959	5284	5874	4495	6561	5520	8581	4606	3927	5594	5217.67	6887.33	4709
ENSMUSG00000024610	5278	2135	7071	496	1197	1047	1375	835	1267	4828	913.333	1159
ENSMUSG00000029669	5274	5353	4828	4712	4062	3388	5198	4041	3778	5151.67	4054	4339
ENSMUSG00000052296	5269	5628	3523	5432	5444	9510	4825	4163	5149	4806.67	6795.33	4712.33
ENSMUSG00000044229	5268	5200	4582	4668	4202	2839	5063	3974	4611	5016.67	3903	4549.33
ENSMUSG00000039501	5257	6436	7763	5840	3378	4578	2749	1751	4776	6485.33	4598.67	3092
ENSMUSG00000059119	5256	5943	5108	5613	6331	10616	7466	6760	6347	5435.67	7520	6857.67
ENSMUSG00000019943	5256	4457	4803	4801	4692	6045	4586	3699	4295	4838.67	5179.33	4193.33
ENSMUSG00000052337	5255	5228	4667	4846	5871	10396	6410	5264	5379	5050	7037.67	5684.33
ENSMUSG00000061032	5254	5325	4725	5013	5042	8603	5788	5178	4933	5101.33	6219.33	5299.67
ENSMUSG00000061981	5253	4809	5205	5579	4966	5846	4202	3657	4485	5089	5463.67	4114.67
ENSMUSG00000003500	5252	5297	5186	5792	5518	7963	5390	4335	4588	5245	6424.33	4771
ENSMUSG00000020265	5249	4866	4854	5747	6444	9705	6967	6372	5821	4989.67	7298.67	6386.67
ENSMUSG00000045932	5240	5219	9257	2625	1412	1097	6208	2378	4244	6572	1711.33	4276.67
ENSMUSG00000007029	5234	5184	5003	5950	6411	12932	5592	4400	5865	5140.33	8431	5285.67
ENSMUSG00000058325	5233	7026	4837	6809	5618	11441	4268	3135	5395	5698.67	7956	4266
ENSMUSG00000031778	5228	5320	5192	2115	2036	3741	3054	2064	2237	5246.67	2630.67	2451.67
ENSMUSG00000023224	5227	4476	4936	5054	4470	3844	3048	1554	2087	4879.67	4456	2229.67
ENSMUSG00000021665	5226	4527	4145	3062	2746	2372	2654	2174	3437	4632.67	2726.67	2755
ENSMUSG00000028756	5221	6024	5590	5252	4879	3662	5284	5049	3549	5611.67	4597.67	4627.33
ENSMUSG00000043091	5221	5405	4269	4501	6891	21549	6772	5375	6094	4965	10980.3	6080.33
ENSMUSG00000024501	5218	6729	4502	5579	5605	12295	10259	9542	7266	5483	7826.33	9022.33
ENSMUSG00000013663	5210	4954	4623	4803	4114	5766	5486	3931	4495	4929	4894.33	4637.33
ENSMUSG00000025228	5193	5453	4759	5875	4887	7742	5175	4288	5281	5135	6168	4914.67
ENSMUSG00000021520	5192	5674	5066	6578	8032	9137	7219	6755	5515	5310.67	7915.67	6496.33
ENSMUSG00000020271	5185	5103	4375	3883	3717	6137	4777	3343	4334	4887.67	4579	4151.33
ENSMUSG00000014355	5183	5443	4283	5481	4232	8224	3329	3050	4649	4969.67	5979	3676
ENSMUSG00000020152	5176	5248	4571	5371	4389	6996	5406	3882	5347	4998.33	5585.33	4878.33
ENSMUSG00000022858	5174	4935	5149	5223	5645	9166	6291	5172	5852	5086	6678	5771.67
ENSMUSG00000020889	5164	5924	6461	4625	3109	2322	1874	1892	2400	5849.67	3352	2055.33
ENSMUSG00000085438	5163	4928	4898	4732	4122	4858	5317	4758	5135	4996.33	4570.67	5070
ENSMUSG00000030682	5162	5363	4754	5150	5908	7117	9716	8382	7070	5093	6058.33	8389.33
ENSMUSG00000027829	5160	5310	5125	4199	3840	4722	6017	4818	4200	5198.33	4253.67	5011.67
ENSMUSG00000030681	5154	6277	4752	5478	6647	13882	6408	4906	4421	5394.33	8669	5245
ENSMUSG00000008892	5146	5619	5020	6202	6410	9975	8234	7685	6354	5261.67	7529	7424.33
ENSMUSG00000021178	5143	5420	4945	5684	6578	10652	7969	7396	5737	5169.33	7638	7034
ENSMUSG00000060147	5142	5387	5199	6527	5204	7511	8190	7500	5945	5242.67	6414	7211.67
ENSMUSG00000035885	5141	5721	5563	6991	7999	8423	8627	8372	6624	5475	7804.33	7874.33
ENSMUSG00000040659	5139	4322	4375	2769	3346	5260	2964	2070	3382	4612	3791.67	2805.33
ENSMUSG00000032580	5133	5128	4930	5581	3967	4817	4322	3649	4661	5063.67	4788.33	4210.67
ENSMUSG00000036533	5133	4900	4314	4181	3226	5866	8856	6098	4594	4782.33	4424.33	6516
ENSMUSG00000030298	5132	5252	4568	5168	6413	10034	7809	7341	5660	4984	7205	6936.67
ENSMUSG00000020167	5115	5536	6047	5925	5045	6090	6155	5234	5678	5566	5686.67	5689
ENSMUSG00000068196	5114	4387	3507	2703	2883	4024	3061	2652	2220	4336	3203.33	2644.33
ENSMUSG00000026031	5095	5097	5045	4401	3003	4728	3706	2650	4010	5079	4044	3455.33
ENSMUSG00000036371	5095	4899	5202	6019	6418	11736	8750	8296	7129	5065.33	8057.67	8058.33
ENSMUSG00000033306	5095	4789	4331	5208	4589	7210	5682	4246	4425	4738.33	5669	4784.33
ENSMUSG00000052997	5089	5274	4156	4623	4870	7350	5376	4235	4646	4839.67	5614.33	4752.33
ENSMUSG00000055681	5087	5756	4943	6198	6685	8399	8326	7883	5941	5262	7094	7383.33
ENSMUSG00000031776	5087	5348	4564	5093	5880	8242	6804	4999	4797	4999.67	6405	5533.33
ENSMUSG00000021036	5086	5027	5252	6628	4306	5785	5226	4914	5383	5121.67	5573	5174.33
ENSMUSG00000025511	5080	5514	4741	6868	6698	7958	6933	6607	5836	5111.67	7174.67	6458.67
ENSMUSG00000062397	5079	5161	4979	5610	5981	7956	6919	5488	6187	5073	6515.67	6198
ENSMUSG00000001036	5074	5567	4850	5251	3631	4459	4405	3572	4243	5163.67	4447	4073.33
ENSMUSG00000040128	5068	4998	5697	5102	3757	3260	7293	6272	5399	5254.33	4039.67	6321.33
ENSMUSG00000058070	5060	5624	3388	3720	3143	4522	4541	3396	2734	4690.67	3795	3557
ENSMUSG00000059070	5058	5389	5747	7542	8151	12571	9847	10141	7746	5398	9421.33	9244.67
ENSMUSG00000022051	5055	5350	5145	5643	3699	4198	6636	6130	5080	5183.33	4513.33	5948.67
ENSMUSG00000034255	5046	5227	3995	6509	5502	7374	5898	4575	5161	4756	6461.67	5211.33
ENSMUSG00000051853	5045	4751	4299	5154	4322	6921	4162	3269	4482	4698.33	5465.67	3971
ENSMUSG00000021610	5039	4795	3486	5153	4944	8989	6256	5448	5605	4440	6362	5769.67
ENSMUSG00000024781	5029	4266	4422	4207	3190	3287	5078	3554	4782	4572.33	3561.33	4471.33
ENSMUSG00000021996	5026	5965	4768	5075	7090	17598	8164	6532	4794	5253	9921	6496.67
ENSMUSG00000029777	5023	4400	4185	4929	5701	12358	7525	6613	5478	4536	7662.67	6538.67
ENSMUSG00000025666	5021	5257	4011	3811	3727	5116	6499	4255	4844	4763	4218	5199.33
ENSMUSG00000053119	5005	5352	4691	5094	4877	6038	5541	4704	4440	5016	5336.33	4895
ENSMUSG00000022884	5001	4878	5316	5364	3032	3890	3650	3290	3806	5065	4095.33	3582
ENSMUSG00000037321	4998	5693	8974	4468	3064	3841	5422	4926	5154	6555	3791	5167.33
ENSMUSG00000019861	4990	5120	4520	5651	5230	4408	3909	2574	4640	4876.67	5096.33	3707.67
ENSMUSG00000034471	4989	5440	4884	8432	6774	7753	2614	2433	4298	5104.33	7653	3115
ENSMUSG00000035356	4979	4761	5140	2863	1538	2423	5701	3894	2788	4960	2274.67	4127.67
ENSMUSG00000017119	4978	5201	4448	5191	4029	5290	4736	3319	4202	4875.67	4836.67	4085.67
ENSMUSG00000040552	4977	3305	4273	500	834	497	803	334	2644	4185	610.333	1260.33
ENSMUSG00000030603	4977	5483	4395	5118	6766	10896	8725	8326	5964	4951.67	7593.33	7671.67
ENSMUSG00000022400	4977	5470	4916	5850	6943	8596	6938	6756	5487	5121	7129.67	6393.67
ENSMUSG00000020376	4976	5356	4709	6687	4223	4100	5047	5417	4734	5013.67	5003.33	5066
ENSMUSG00000028381	4971	6469	4947	7363	4566	7863	5048	4995	6003	5462.33	6597.33	5348.67
ENSMUSG00000018932	4971	4615	4215	4941	5921	10315	6202	5190	5419	4600.33	7059	5603.67
ENSMUSG00000020277	4968	5924	4696	4448	4317	7718	6952	4966	5218	5196	5494.33	5712
ENSMUSG00000027067	4967	5256	4898	5827	6230	11405	6126	5183	6320	5040.33	7820.67	5876.33
ENSMUSG00000078622	4958	4708	4621	5071	4315	6360	5617	4246	5188	4762.33	5248.67	5017
ENSMUSG00000037373	4956	5629	4405	6585	6078	7963	4942	5012	6106	4996.67	6875.33	5353.33
ENSMUSG00000026104	4954	5552	8986	4705	2814	2852	5443	4009	5743	6497.33	3457	5065
ENSMUSG00000005417	4954	6850	4941	8976	5423	7692	4457	6376	7212	5581.67	7363.67	6015
ENSMUSG00000022867	4952	5335	3176	3909	3234	4205	3628	2883	4111	4487.67	3782.67	3540.67
ENSMUSG00000034160	4949	5328	5063	7974	4875	6782	4900	3793	4923	5113.33	6543.67	4538.67
ENSMUSG00000029649	4945	5995	4785	4690	6254	8493	6762	6390	4479	5241.67	6479	5877
ENSMUSG00000029103	4944	4848	4451	4474	4181	4270	4432	3942	4027	4747.67	4308.33	4133.67
ENSMUSG00000025794	4936	5707	5801	7635	7921	12712	10270	9817	8094	5481.33	9422.67	9393.67
ENSMUSG00000027006	4933	5107	4017	5303	4502	7841	6669	5411	5128	4685.67	5882	5736
ENSMUSG00000006390	4933	4854	4290	5247	6110	7753	5918	5521	5158	4692.33	6370	5532.33
ENSMUSG00000006519	4931	4749	4415	4020	4809	5140	6094	6107	4904	4698.33	4656.33	5701.67
ENSMUSG00000030374	4920	5228	4844	5212	5870	9354	7081	5284	5542	4997.33	6812	5969
ENSMUSG00000026482	4919	4852	6275	5484	4229	5104	5868	5688	6333	5348.67	4939	5963
ENSMUSG00000027900	4918	5335	4570	4590	3223	2557	4610	4118	3258	4941	3456.67	3995.33
ENSMUSG00000032596	4911	5707	6734	5993	3542	2379	4894	4100	5593	5784	3971.33	4862.33
ENSMUSG00000036817	4910	4676	4213	4354	4605	5393	2839	2139	2806	4599.67	4784	2594.67
ENSMUSG00000033379	4908	5010	4750	4953	4429	4917	5052	4525	3991	4889.33	4766.33	4522.67
ENSMUSG00000046223	4901	5598	3565	4588	6294	12090	5494	3796	2973	4688	7657.33	4087.67
ENSMUSG00000018143	4898	4186	4210	2815	1966	2914	3479	2245	2463	4431.33	2565	2729
ENSMUSG00000022969	4897	4967	5501	3965	3528	3764	4388	3576	3644	5121.67	3752.33	3869.33
ENSMUSG00000052593	4889	5176	4141	4390	3665	5685	5453	3884	4794	4735.33	4580	4710.33
ENSMUSG00000007892	4882	5360	5598	7771	8816	11569	9809	10054	6865	5280	9385.33	8909.33
ENSMUSG00000003435	4881	4550	4120	4619	4266	6087	4510	3632	4185	4517	4990.67	4109
ENSMUSG00000028657	4873	4346	4206	4905	4004	4703	4211	3575	4340	4475	4537.33	4042
ENSMUSG00000012405	4872	5214	4866	6414	6394	11024	9817	9413	7387	4984	7944	8872.33
ENSMUSG00000029068	4868	4711	5252	7163	5010	5537	6649	5358	6335	4943.67	5903.33	6114
ENSMUSG00000021895	4864	5247	4114	4172	3378	4057	5242	4002	4541	4741.67	3869	4595
ENSMUSG00000059263	4863	5174	3810	4402	4145	7306	4034	2780	4393	4615.67	5284.33	3735.67
ENSMUSG00000019428	4861	4723	4822	6115	5438	7334	6422	6188	5378	4802	6295.67	5996
ENSMUSG00000031229	4858	5367	5629	6336	4278	5061	6806	6115	5445	5284.67	5225	6122
ENSMUSG00000032531	4858	4573	4672	4339	2195	3388	2857	2289	3471	4701	3307.33	2872.33
ENSMUSG00000018585	4851	5790	4999	5498	6323	5375	8468	8953	5808	5213.33	5732	7743
ENSMUSG00000017428	4849	4961	4867	5677	6405	12359	7492	6383	5878	4892.33	8147	6584.33
ENSMUSG00000034807	4846	4670	3591	3705	4826	7925	6161	4814	4515	4369	5485.33	5163.33
ENSMUSG00000028270	4845	6392	9730	6336	3378	2794	6610	5356	5632	6989	4169.33	5866
ENSMUSG00000032878	4842	4704	4273	4750	3380	2715	3372	2769	3320	4606.33	3615	3153.67
ENSMUSG00000060992	4842	5259	4343	5590	6368	9685	7422	6834	6068	4814.67	7214.33	6774.67
ENSMUSG00000056708	4839	5036	5886	5101	4053	5604	5810	4101	3774	5253.67	4919.33	4561.67
ENSMUSG00000027466	4838	4563	4570	6225	5165	6545	5605	5324	4957	4657	5978.33	5295.33
ENSMUSG00000033377	4838	4800	5719	5551	3593	3597	6314	5488	6777	5119	4247	6193
ENSMUSG00000036896	4834	3001	3562	223	281	150	884	498	1901	3799	218	1094.33
ENSMUSG00000067818	4828	4891	5046	4780	2654	1912	3088	2159	2570	4921.67	3115.33	2605.67
ENSMUSG00000047731	4826	4815	4211	4539	3533	4418	4446	3256	3478	4617.33	4163.33	3726.67
ENSMUSG00000005312	4824	4768	3801	4328	5898	10258	6226	4374	4896	4464.33	6828	5165.33
ENSMUSG00000030884	4823	5201	4860	5171	4911	6992	5881	5391	4916	4961.33	5691.33	5396
ENSMUSG00000017221	4808	4873	4393	5625	6896	12880	7715	6740	5974	4691.33	8467	6809.67
ENSMUSG00000028766	4799	5604	4427	4860	3636	6461	3927	2878	3321	4943.33	4985.67	3375.33
ENSMUSG00000037470	4793	5010	4479	5992	4925	8412	4304	3297	4745	4760.67	6443	4115.33
ENSMUSG00000027669	4793	5763	5510	6473	5095	6430	8795	7619	6537	5355.33	5999.33	7650.33
ENSMUSG00000037351	4792	4773	4010	4915	4568	7232	5486	4865	4994	4525	5571.67	5115
ENSMUSG00000031701	4791	4793	4776	4906	4048	7470	6802	6191	5690	4786.67	5474.67	6227.67
ENSMUSG00000005802	4789	5703	3649	4204	4728	11063	5153	3016	5309	4713.67	6665	4492.67
ENSMUSG00000022553	4789	4750	4817	4990	4694	5084	5279	5145	4530	4785.33	4922.67	4984.67
ENSMUSG00000028800	4788	5045	4049	4398	4455	6793	6882	6393	5262	4627.33	5215.33	6179
ENSMUSG00000079111	4785	4883	4251	5587	5123	9185	7879	6732	5767	4639.67	6631.67	6792.67
ENSMUSG00000018339	4782	3480	5821	7202	4036	3649	2262	1348	1383	4694.33	4962.33	1664.33
ENSMUSG00000000805	4780	3471	5780	4989	2861	2477	3271	4356	3065	4677	3442.33	3564
ENSMUSG00000052727	4779	5800	4178	6030	7015	12676	7016	4695	5405	4919	8573.67	5705.33
ENSMUSG00000050234	4777	5410	5711	4409	4810	2800	3244	3541	2567	5299.33	4006.33	3117.33
ENSMUSG00000042626	4774	4938	4076	5394	4686	6830	5556	4024	4343	4596	5636.67	4641
ENSMUSG00000024664	4768	4891	3910	2190	3086	6667	1860	1538	1805	4523	3981	1734.33
ENSMUSG00000029528	4759	5377	4730	6934	6005	9964	6672	4412	5248	4955.33	7634.33	5444
ENSMUSG00000017132	4759	4363	4572	4138	2978	2666	3673	3016	3915	4564.67	3260.67	3534.67
ENSMUSG00000021775	4757	4708	3846	3888	2583	2517	2221	1448	2078	4437	2996	1915.67
ENSMUSG00000037031	4755	4795	4988	5635	4996	4536	6089	5645	6208	4846	5055.67	5980.67
ENSMUSG00000041740	4751	4231	4180	4813	5925	7813	5332	4378	4403	4387.33	6183.67	4704.33
ENSMUSG00000020346	4747	5334	4579	4739	4925	5705	6170	4603	5448	4886.67	5123	5407
ENSMUSG00000036644	4747	4885	3891	5163	3701	5703	4889	3697	4640	4507.67	4855.67	4408.67
ENSMUSG00000060904	4745	4473	4031	4395	4488	6452	6279	5368	4362	4416.33	5111.67	5336.33
ENSMUSG00000079017	4743	4191	5116	5138	1597	976	3789	3146	4508	4683.33	2570.33	3814.33
ENSMUSG00000019471	4741	5026	4758	5449	5370	7928	7235	7109	5469	4841.67	6249	6604.33
ENSMUSG00000050014	4738	4752	7735	2943	1580	1013	1886	1906	2723	5741.67	1845.33	2171.67
ENSMUSG00000026785	4735	4917	3587	5763	5881	6533	6065	5290	4664	4413	6059	5339.67
ENSMUSG00000039159	4735	4256	3888	4339	2876	3556	4234	3159	3702	4293	3590.33	3698.33
ENSMUSG00000037822	4734	4929	4454	4499	4058	3972	5422	4502	3730	4705.67	4176.33	4551.33
ENSMUSG00000029998	4732	4726	4041	5378	4571	5616	5795	3912	4504	4499.67	5188.33	4737
ENSMUSG00000034781	4731	4938	4744	5371	4850	6235	5207	5081	4692	4804.33	5485.33	4993.33
ENSMUSG00000006299	4730	4564	4412	4573	4921	7049	5588	4675	4447	4568.67	5514.33	4903.33
ENSMUSG00000031770	4728	4319	4051	4229	3271	3587	3550	3320	3218	4366	3695.67	3362.67
ENSMUSG00000005161	4726	5209	4880	6294	5702	7262	9192	9432	6247	4938.33	6419.33	8290.33
ENSMUSG00000020460	4724	5272	5385	6121	6115	10184	9426	9404	7287	5127	7473.33	8705.67
ENSMUSG00000024754	4724	5424	3505	4724	4089	8126	4909	3449	3952	4551	5646.33	4103.33
ENSMUSG00000024150	4717	4442	3828	2863	2962	4552	5127	3792	3412	4329	3459	4110.33
ENSMUSG00000025246	4711	4536	4583	4515	3330	5504	4015	3672	4511	4610	4449.67	4066
ENSMUSG00000053510	4702	5104	4197	4536	4096	6959	5375	3468	4381	4667.67	5197	4408
ENSMUSG00000033184	4698	5645	2457	5808	5100	7400	4620	5294	5700	4266.67	6102.67	5204.67
ENSMUSG00000018501	4695	4793	4205	5749	4776	5457	4591	4735	4603	4564.33	5327.33	4643
ENSMUSG00000031465	4694	5532	5616	9264	6340	20375	14072	6958	8622	5280.67	11993	9884
ENSMUSG00000024425	4686	4840	4600	4775	5355	5993	8049	5861	4302	4708.67	5374.33	6070.67
ENSMUSG00000016528	4682	5036	3362	3496	4080	7135	4538	3613	4280	4360	4903.67	4143.67
ENSMUSG00000031065	4676	4839	4148	5302	5148	7133	4590	3538	4401	4554.33	5861	4176.33
ENSMUSG00000028580	4675	4714	4496	4807	3883	6005	4413	3285	4381	4628.33	4898.33	4026.33
ENSMUSG00000032475	4673	5004	4923	4554	3222	3397	4694	4154	3867	4866.67	3724.33	4238.33
ENSMUSG00000071415	4672	5386	5033	6237	6879	9879	9401	9176	7176	5030.33	7665	8584.33
ENSMUSG00000054604	4672	4661	4180	4520	4647	6444	4978	3775	4819	4504.33	5203.67	4524
ENSMUSG00000013593	4668	4607	4367	5515	5769	8427	7792	6699	6130	4547.33	6570.33	6873.67
ENSMUSG00000024975	4668	4089	3035	2284	1478	788	1441	1179	1317	3930.67	1516.67	1312.33
ENSMUSG00000009863	4665	4962	4486	5421	6334	8736	6772	6837	5180	4704.33	6830.33	6263
ENSMUSG00000037465	4660	5411	5825	5635	5809	7509	4823	4223	5024	5298.67	6317.67	4690
ENSMUSG00000009907	4657	4585	4315	4077	3729	5172	4708	3630	4038	4519	4326	4125.33
ENSMUSG00000009090	4649	4063	3878	2678	2818	5179	3145	1893	3557	4196.67	3558.33	2865
ENSMUSG00000007817	4646	4997	3845	5040	3107	4622	2723	2618	3727	4496	4256.33	3022.67
ENSMUSG00000024614	4639	4509	3648	4438	3978	4475	4400	3213	3318	4265.33	4297	3643.67
ENSMUSG00000038604	4637	5154	5469	7103	4955	6738	3868	3219	4628	5086.67	6265.33	3905
ENSMUSG00000022043	4635	4355	3498	4035	4620	6892	5606	4186	4403	4162.67	5182.33	4731.67
ENSMUSG00000017670	4634	4263	3500	3189	2896	3638	2866	2271	2986	4132.33	3241	2707.67
ENSMUSG00000034908	4632	4966	4191	5246	4130	5402	5121	3746	4818	4596.33	4926	4561.67
ENSMUSG00000025410	4631	4923	4528	5530	4592	6296	6628	6276	5161	4694	5472.67	6021.67
ENSMUSG00000025473	4628	3087	3791	431	757	1014	766	389	2447	3835.33	734	1200.67
ENSMUSG00000044317	4622	5010	4605	3211	5249	2960	4157	3158	3504	4745.67	3806.67	3606.33
ENSMUSG00000029163	4621	4553	3393	6942	5814	7954	6885	5499	5615	4189	6903.33	5999.67
ENSMUSG00000022197	4616	5220	6644	6011	2262	2029	1971	2284	2705	5493.33	3434	2320
ENSMUSG00000015575	4611	4947	4787	4740	4872	5513	6151	5635	4510	4781.67	5041.67	5432
ENSMUSG00000059182	4610	4473	4040	4164	3811	4078	4251	3607	3113	4374.33	4017.67	3657
ENSMUSG00000031007	4602	4111	3802	3369	3236	3719	3883	3116	3215	4171.67	3441.33	3404.67
ENSMUSG00000020097	4602	4173	3461	2483	2808	5782	2348	1385	2943	4078.67	3691	2225.33
ENSMUSG00000028268	4595	5474	8664	4679	2654	2365	6065	4262	6163	6244.33	3232.67	5496.67
ENSMUSG00000043940	4595	4765	4739	6415	4883	5672	3251	2375	3996	4699.67	5656.67	3207.33
ENSMUSG00000008393	4595	5229	4154	4700	5213	8725	6391	4096	4712	4659.33	6212.67	5066.33
ENSMUSG00000030095	4593	4452	3491	4190	5154	7683	6757	4518	4212	4178.67	5675.67	5162.33
ENSMUSG00000024091	4589	4469	4595	4678	5085	8099	6129	4915	4697	4551	5954	5247
ENSMUSG00000006728	4585	4626	4655	5971	5859	11076	8345	7955	6795	4622	7635.33	7698.33
ENSMUSG00000002957	4584	4320	3574	4211	3747	6889	4399	3315	3979	4159.33	4949	3897.67
ENSMUSG00000003072	4584	4862	4826	6044	6427	8689	7763	7389	6011	4757.33	7053.33	7054.33
ENSMUSG00000069744	4576	4881	4690	5753	8040	10917	7960	7623	5329	4715.67	8236.67	6970.67
ENSMUSG00000044783	4575	4396	4070	5755	4154	5498	4183	3881	4798	4347	5135.67	4287.33
ENSMUSG00000042379	4567	5566	4337	924	1353	3662	1763	1106	562	4823.33	1979.67	1143.67
ENSMUSG00000024646	4562	5121	5036	6754	6422	6684	6518	6901	5129	4906.33	6620	6182.67
ENSMUSG00000058715	4556	3305	4157	657	681	611	1234	580	2769	4006	649.667	1527.67
ENSMUSG00000054408	4556	4338	4049	5403	5876	9492	5272	4271	4440	4314.33	6923.67	4661
ENSMUSG00000023186	4553	4301	3433	3551	3290	4748	4094	2849	3603	4095.67	3863	3515.33
ENSMUSG00000024853	4553	4831	4630	5913	5684	7565	5278	4740	5146	4671.33	6387.33	5054.67
ENSMUSG00000045636	4544	4576	4260	5201	3720	3919	3904	3116	3558	4460	4280	3526
ENSMUSG00000015647	4543	6055	5255	6962	3848	4072	3411	3090	3569	5284.33	4960.67	3356.67
ENSMUSG00000035248	4541	4563	4644	3863	2829	3830	3884	2746	3991	4582.67	3507.33	3540.33
ENSMUSG00000022781	4541	4655	4607	4963	3862	6882	5083	3917	5289	4601	5235.67	4763
ENSMUSG00000001418	4540	4387	4257	5154	5038	4828	6206	5543	4647	4394.67	5006.67	5465.33
ENSMUSG00000030123	4539	6046	4259	7073	5125	9617	5416	5565	6964	4948	7271.67	5981.67
ENSMUSG00000029686	4536	4575	4512	4559	4119	6376	5263	4115	4673	4541	5018	4683.67
ENSMUSG00000024921	4536	3983	4652	5121	2793	3116	4034	3502	4308	4390.33	3676.67	3948
ENSMUSG00000071713	4534	2996	5402	1929	1898	1506	3384	3470	4620	4310.67	1777.67	3824.67
ENSMUSG00000068079	4533	5232	6575	7748	5798	2150	3628	4860	4244	5446.67	5232	4244
ENSMUSG00000040584	4533	5454	4389	4307	2195	2012	2853	2498	2784	4792	2838	2711.67
ENSMUSG00000020929	4528	4358	3758	4667	5533	10644	5989	4768	5256	4214.67	6948	5337.67
ENSMUSG00000058655	4524	4665	4263	4637	3956	7445	4936	3917	4849	4484	5346	4567.33
ENSMUSG00000034168	4522	4353	4667	4817	4122	7225	4114	3464	3621	4514	5388	3733
ENSMUSG00000047547	4518	4422	3938	4942	4333	4396	4202	3599	3395	4292.67	4557	3732
ENSMUSG00000001089	4514	4888	4815	5248	4125	5237	4079	3862	4108	4739	4870	4016.33
ENSMUSG00000043336	4514	4927	4807	3850	2084	2074	2783	2242	2115	4749.33	2669.33	2380
ENSMUSG00000040624	4509	6092	4190	4480	3401	6288	2611	2297	3275	4930.33	4723	2727.67
ENSMUSG00000073481	4508	4654	4996	5971	4522	4890	7368	7798	6539	4719.33	5127.67	7235
ENSMUSG00000022201	4494	4349	3971	3948	3562	4806	3991	2938	3501	4271.33	4105.33	3476.67
ENSMUSG00000031304	4492	4633	4368	3181	3308	3469	4404	4203	3945	4497.67	3319.33	4184
ENSMUSG00000041879	4489	4807	3828	5082	4496	9252	5117	3673	5135	4374.67	6276.67	4641.67
ENSMUSG00000028409	4488	4532	4370	4769	4551	7672	5079	4500	4476	4463.33	5664	4685
ENSMUSG00000024083	4488	4434	3638	3679	3811	5240	4655	3534	3764	4186.67	4243.33	3984.33
ENSMUSG00000022174	4486	4952	4649	6448	7394	9148	8604	8621	5815	4695.67	7663.33	7680
ENSMUSG00000041891	4484	4327	3924	5105	5071	7892	5841	4112	4785	4245	6022.67	4912.67
ENSMUSG00000038188	4483	4983	4481	5174	4936	6034	7038	5780	5031	4649	5381.33	5949.67
ENSMUSG00000014313	4478	5304	5018	7205	7838	7048	7447	8272	5712	4933.33	7363.67	7143.67
ENSMUSG00000055296	4475	3829	4358	4375	2260	2852	2308	2057	2732	4220.67	3162.33	2365.67
ENSMUSG00000031805	4472	5188	5242	6590	5538	7031	4638	3737	4987	4967.33	6386.33	4454
ENSMUSG00000027852	4470	4261	4357	4411	4173	7298	5970	4638	4357	4362.67	5294	4988.33
ENSMUSG00000030286	4470	4393	4294	5158	4446	5637	6030	5420	4869	4385.67	5080.33	5439.67
ENSMUSG00000019872	4470	3754	3875	2882	1843	1114	2255	2052	2094	4033	1946.33	2133.67
ENSMUSG00000020361	4470	4773	4257	4648	4814	10915	6459	4957	5413	4500	6792.33	5609.67
ENSMUSG00000022052	4467	4432	4214	4305	3714	6935	5287	3752	4299	4371	4984.67	4446
ENSMUSG00000046186	4461	5348	2734	3628	4190	4696	6502	4901	3879	4181	4171.33	5094
ENSMUSG00000038212	4460	4879	4317	4514	4067	5606	4090	3133	3970	4552	4729	3731
ENSMUSG00000020640	4458	5395	4106	4665	3302	5906	4287	3610	3737	4653	4624.33	3878
ENSMUSG00000037119	4453	4064	2543	3239	3736	6824	3583	2457	4016	3686.67	4599.67	3352
ENSMUSG00000034075	4448	5000	3457	4458	4371	7755	4530	2929	4083	4301.67	5528	3847.33
ENSMUSG00000026965	4441	4329	3905	5046	4530	6780	5148	4339	4308	4225	5452	4598.33
ENSMUSG00000035949	4434	4084	4039	4338	3833	4838	4586	4120	4112	4185.67	4336.33	4272.67
ENSMUSG00000020362	4428	4205	3787	4587	3876	5326	5523	4352	4771	4140	4596.33	4882
ENSMUSG00000024644	4424	3283	3686	2905	3151	4823	3287	2756	3386	3797.67	3626.33	3143
ENSMUSG00000000420	4423	5689	3130	7505	7818	15439	11196	10262	9176	4414	10254	10211.3
ENSMUSG00000018707	4421	4604	5277	5882	4348	5984	4061	3706	4257	4767.33	5404.67	4008
ENSMUSG00000038965	4421	4205	4125	5024	5065	7235	7098	5768	5746	4250.33	5774.67	6204
ENSMUSG00000038507	4417	4025	5189	3520	2617	3061	4328	2947	4801	4543.67	3066	4025.33
ENSMUSG00000025580	4417	4321	4385	5014	5111	9083	6114	5869	5523	4374.33	6402.67	5835.33
ENSMUSG00000018830	4417	4780	3664	3798	2339	1975	2018	986	2126	4287	2704	1710
ENSMUSG00000051285	4415	4647	4200	4341	2892	2810	3809	2726	3106	4420.67	3347.67	3213.67
ENSMUSG00000004837	4415	4875	4499	7156	6163	8378	8849	7286	6827	4596.33	7232.33	7654
ENSMUSG00000037058	4412	4772	4563	4866	3913	4217	6238	5428	4296	4582.33	4332	5320.67
ENSMUSG00000061315	4411	5205	4767	5968	6270	10821	8568	8717	6627	4794.33	7686.33	7970.67
ENSMUSG00000068798	4410	4483	4212	3830	3851	4598	5278	4444	4204	4368.33	4093	4642
ENSMUSG00000028557	4407	4414	4454	3482	4331	5688	6254	4880	4386	4425	4500.33	5173.33
ENSMUSG00000054452	4407	4727	3709	5663	5484	5919	5148	5224	4814	4281	5688.67	5062
ENSMUSG00000005483	4396	4504	4847	4000	3047	4441	4075	3387	3053	4582.33	3829.33	3505
ENSMUSG00000032437	4389	3873	3782	5264	3936	6876	4323	3000	4098	4014.67	5358.67	3807
ENSMUSG00000034484	4388	4257	5032	3811	3166	4018	5000	4007	4553	4559	3665	4520
ENSMUSG00000039031	4387	4871	5793	4958	4243	6623	9508	7133	8587	5017	5274.67	8409.33
ENSMUSG00000059588	4386	4289	4147	5534	5005	4876	6530	4541	4545	4274	5138.33	5205.33
ENSMUSG00000038023	4385	4328	3225	4432	5032	7450	4808	3349	3816	3979.33	5638	3991
ENSMUSG00000034390	4381	5425	3147	4552	3503	4244	3459	4334	3655	4317.67	4099.67	3816
ENSMUSG00000002010	4378	4453	4307	5556	5088	6283	5561	5396	4910	4379.33	5642.33	5289
ENSMUSG00000031883	4378	4228	4157	1816	1104	327	1043	938	717	4254.33	1082.33	899.333
ENSMUSG00000025204	4377	4865	4546	5773	6885	7944	6421	6267	5237	4596	6867.33	5975
ENSMUSG00000028675	4376	4723	4456	4673	4278	5374	6463	5290	4823	4518.33	4775	5525.33
ENSMUSG00000032667	4372	4430	4058	4575	3917	4559	6379	5388	4081	4286.67	4350.33	5282.67
ENSMUSG00000031918	4372	4114	3633	3651	3743	5612	4808	3446	3971	4039.67	4335.33	4075
ENSMUSG00000037965	4372	4388	4314	4451	3950	4466	4720	3239	4078	4358	4289	4012.33
ENSMUSG00000016921	4370	3886	4052	4517	4535	8829	5861	5408	5323	4102.67	5960.33	5530.67
ENSMUSG00000050271	4368	4718	3821	3981	3662	7802	3175	2443	3648	4302.33	5148.33	3088.67
ENSMUSG00000003660	4367	5142	4030	4449	3959	8028	2626	2160	3641	4513	5478.67	2809
ENSMUSG00000058690	4366	4684	4010	4522	3625	5329	5159	4112	4160	4353.33	4492	4477
ENSMUSG00000035517	4364	4729	4565	4334	3256	5013	4436	2911	4414	4552.67	4201	3920.33
ENSMUSG00000028849	4364	4911	4040	5699	5005	6708	3468	3286	4386	4438.33	5804	3713.33
ENSMUSG00000021072	4362	4172	3969	4456	4836	6160	5536	4104	4241	4167.67	5150.67	4627
ENSMUSG00000001424	4355	4052	3918	4530	5628	11018	6497	5137	5178	4108.33	7058.67	5604
ENSMUSG00000055436	4354	4399	4610	5149	4635	6330	5209	4400	4691	4454.33	5371.33	4766.67
ENSMUSG00000006673	4354	4385	3654	4002	4092	6592	4643	3237	3638	4131	4895.33	3839.33
ENSMUSG00000026867	4353	4111	4011	4306	3968	6582	4658	3246	4018	4158.33	4952	3974
ENSMUSG00000021285	4353	6234	2888	6606	5438	7982	4230	5061	6267	4491.67	6675.33	5186
ENSMUSG00000030249	4351	6792	3750	5010	4375	4376	1885	898	2291	4964.33	4587	1691.33
ENSMUSG00000034459	4349	5032	9408	3351	1303	1073	5629	2695	5627	6263	1909	4650.33
ENSMUSG00000040990	4348	4319	3433	2451	2939	4354	2852	2341	2239	4033.33	3248	2477.33
ENSMUSG00000022793	4345	3775	3663	3189	2479	2836	2543	2183	2337	3927.67	2834.67	2354.33
ENSMUSG00000021242	4344	3646	3868	3304	3293	3536	3996	3855	3810	3952.67	3377.67	3887
ENSMUSG00000024949	4344	4560	4704	4841	4283	6850	4066	3493	4613	4536	5324.67	4057.33
ENSMUSG00000024283	4340	4284	3676	3753	3397	4828	4060	3059	4027	4100	3992.67	3715.33
ENSMUSG00000027276	4336	4577	2637	3173	2445	2590	1813	1066	1539	3850	2736	1472.67
ENSMUSG00000038619	4332	4247	4203	4672	3658	4845	4149	3413	3874	4260.67	4391.67	3812
ENSMUSG00000029169	4329	4229	3965	4265	4514	8781	4844	3486	4603	4174.33	5853.33	4311
ENSMUSG00000034892	4327	5188	5489	6753	9749	8920	9785	10087	7136	5001.33	8474	9002.67
ENSMUSG00000029048	4322	4583	4416	5427	4943	7152	6688	6404	5275	4440.33	5840.67	6122.33
ENSMUSG00000040479	4317	4296	4266	5764	4457	5120	4429	4059	4860	4293	5113.67	4449.33
ENSMUSG00000089911	4314	4427	3997	3897	3647	5239	3945	3208	3463	4246	4261	3538.67
ENSMUSG00000022551	4314	4166	4054	5115	6560	9901	6290	6094	5347	4178	7192	5910.33
ENSMUSG00000022365	4312	4533	4153	4596	4107	6002	5208	3999	4296	4332.67	4901.67	4501
ENSMUSG00000005779	4310	4648	4191	5214	5254	8282	6554	6454	4909	4383	6250	5972.33
ENSMUSG00000058355	4305	4354	3898	4100	4661	10316	5885	3841	5072	4185.67	6359	4932.67
ENSMUSG00000027177	4304	5298	3266	4129	3833	6417	2432	1907	3372	4289.33	4793	2570.33
ENSMUSG00000027342	4304	4165	4204	4213	3727	6001	4408	4129	4818	4224.33	4647	4451.67
ENSMUSG00000023048	4304	4786	4723	6330	4903	4427	6035	5427	4806	4604.33	5220	5422.67
ENSMUSG00000000440	4302	3023	4691	2341	1652	1514	2750	2913	3351	4005.33	1835.67	3004.67
ENSMUSG00000024900	4298	3781	3120	3505	2975	6278	3464	2417	3430	3733	4252.67	3103.67
ENSMUSG00000031703	4297	4428	3923	4542	4080	5259	5633	4491	4276	4216	4627	4800
ENSMUSG00000027204	4292	3738	3516	3175	3585	3849	1207	1103	1486	3848.67	3536.33	1265.33
ENSMUSG00000027282	4290	4116	4095	4919	4608	6852	5953	5426	4945	4167	5459.67	5441.33
ENSMUSG00000029713	4289	4291	4068	5333	4817	6465	4897	5020	4472	4216	5538.33	4796.33
ENSMUSG00000039713	4287	5065	4348	5214	4403	5259	3981	3523	3980	4566.67	4958.67	3828
ENSMUSG00000031835	4286	3961	3283	3960	4006	6646	4667	3399	3943	3843.33	4870.67	4003
ENSMUSG00000042506	4286	4452	3701	4045	3571	6161	4024	2699	3622	4146.33	4592.33	3448.33
ENSMUSG00000030287	4285	4904	5536	6047	3027	2443	3472	3243	3701	4908.33	3839	3472
ENSMUSG00000026393	4279	4115	3613	3868	3647	4724	4232	2734	3516	4002.33	4079.67	3494
ENSMUSG00000006005	4276	4619	4675	5462	4749	6457	5215	4765	4881	4523.33	5556	4953.67
ENSMUSG00000027309	4273	4925	4056	4902	3024	4742	3986	2941	3910	4418	4222.67	3612.33
ENSMUSG00000029247	4273	4180	3855	4627	4714	8573	5773	5264	4841	4102.67	5971.33	5292.67
ENSMUSG00000021903	4273	4700	4805	4386	3079	2831	2322	2327	3162	4592.67	3432	2603.67
ENSMUSG00000037926	4272	4897	4452	6878	3695	5765	3591	3019	4219	4540.33	5446	3609.67
ENSMUSG00000034684	4268	5741	2659	8213	9102	19429	9424	6638	5224	4222.67	12248	7095.33
ENSMUSG00000051695	4267	5382	3331	7583	7822	11980	7010	8529	8184	4326.67	9128.33	7907.67
ENSMUSG00000032198	4265	4761	4820	7740	3949	3952	3352	3629	3728	4615.33	5213.67	3569.67
ENSMUSG00000036943	4264	3855	3726	3095	2921	3753	3832	2529	3325	3948.33	3256.33	3228.67
ENSMUSG00000021660	4262	4504	4574	5863	5917	9717	8662	8448	6432	4446.67	7165.67	7847.33
ENSMUSG00000061244	4260	4352	3761	3460	3483	6407	5448	3730	4931	4124.33	4450	4703
ENSMUSG00000038175	4260	4300	4208	4334	1866	1140	3819	2720	2737	4256	2446.67	3092
ENSMUSG00000025795	4258	5336	4243	3752	2862	3569	2495	2066	3346	4612.33	3394.33	2635.67
ENSMUSG00000035247	4258	4806	3932	4786	3474	6229	4549	3752	4008	4332	4829.67	4103
ENSMUSG00000030105	4256	4061	3777	3610	3186	4763	3815	3235	3673	4031.33	3853	3574.33
ENSMUSG00000028719	4255	4171	3818	3560	3562	5575	5455	4693	4414	4081.33	4232.33	4854
ENSMUSG00000074207	4254	4736	4931	12243	4669	1604	7864	8898	5909	4640.33	6172	7557
ENSMUSG00000039286	4251	4268	3305	3478	3185	5677	3314	2210	2886	3941.33	4113.33	2803.33
ENSMUSG00000020580	4251	5472	3495	6160	4773	8599	5063	5446	6218	4406	6510.67	5575.67
ENSMUSG00000032393	4250	5055	3874	4006	3137	4723	2835	2340	3389	4393	3955.33	2854.67
ENSMUSG00000026819	4247	3530	2734	1502	1152	1720	2133	1243	1201	3503.67	1458	1525.67
ENSMUSG00000024908	4247	4933	3778	4347	3829	6124	3864	2757	3836	4319.33	4766.67	3485.67
ENSMUSG00000033307	4244	5018	4698	5126	6432	10443	8400	7764	6233	4653.33	7333.67	7465.67
ENSMUSG00000045427	4243	3873	3668	4080	4209	6532	4712	3845	4055	3928	4940.33	4204
ENSMUSG00000029373	4240	3395	6349	411	933	930	1240	500	1859	4661.33	758	1199.67
ENSMUSG00000024833	4238	3984	3890	3095	3038	4073	3227	2331	2616	4037.33	3402	2724.67
ENSMUSG00000015341	4237	4211	3894	3839	3931	5504	6616	5403	4651	4114	4424.67	5556.67
ENSMUSG00000027422	4233	4326	4129	5428	4644	7587	5828	4910	5098	4229.33	5886.33	5278.67
ENSMUSG00000070643	4232	5557	2920	4576	3573	3218	2011	2353	3015	4236.33	3789	2459.67
ENSMUSG00000036112	4230	4462	4061	4649	4834	8055	6237	5472	5193	4251	5846	5634
ENSMUSG00000031715	4229	4205	2760	3933	3947	7298	4335	3969	4414	3731.33	5059.33	4239.33
ENSMUSG00000026860	4225	4385	4115	3462	3189	3223	2896	2833	2459	4241.67	3291.33	2729.33
ENSMUSG00000006418	4225	4228	5092	3957	3329	3793	5379	4519	4860	4515	3693	4919.33
ENSMUSG00000028967	4221	4147	3964	4198	3381	7005	5704	2775	2855	4110.67	4861.33	3778
ENSMUSG00000025630	4220	4482	4160	4101	4458	6684	5492	5382	4898	4287.33	5081	5257.33
ENSMUSG00000015889	4219	4678	4419	4873	4386	5701	5835	5603	4969	4438.67	4986.67	5469
ENSMUSG00000005413	4219	5223	5072	2365	2383	6241	5094	2958	3290	4838	3663	3780.67
ENSMUSG00000031453	4218	4244	3560	3682	4179	5623	3253	2239	3479	4007.33	4494.67	2990.33
ENSMUSG00000032320	4218	4066	3744	4162	4678	6307	5874	4822	4069	4009.33	5049	4921.67
ENSMUSG00000041453	4215	5013	5124	6218	5616	9364	7519	7493	6260	4784	7066	7090.67
ENSMUSG00000032570	4206	4182	3770	3815	3652	5190	4098	2906	3626	4052.67	4219	3543.33
ENSMUSG00000045767	4205	4238	3779	4311	3811	4812	4289	3216	3717	4074	4311.33	3740.67
ENSMUSG00000030220	4201	3692	4124	3547	1757	2522	2801	2115	2848	4005.67	2608.67	2588
ENSMUSG00000037419	4199	4197	2774	4182	4422	8244	8183	5002	4247	3723.33	5616	5810.67
ENSMUSG00000041560	4195	3980	4446	4718	4306	4467	4825	5395	4211	4207	4497	4810.33
ENSMUSG00000004789	4194	4550	3642	4380	3553	8570	4983	3929	4501	4128.67	5501	4471
ENSMUSG00000033047	4192	4203	3858	5135	5092	9268	6456	6083	5032	4084.33	6498.33	5857
ENSMUSG00000033355	4191	4343	7238	4053	2569	1948	5375	4157	5462	5257.33	2856.67	4998
ENSMUSG00000037933	4184	4467	3768	3883	3321	6087	4095	3099	3766	4139.67	4430.33	3653.33
ENSMUSG00000038296	4182	4295	3883	4744	3517	3047	3905	3447	3520	4120	3769.33	3624
ENSMUSG00000030759	4180	3961	3421	3456	3947	6191	4070	2917	3282	3854	4531.33	3423
ENSMUSG00000020520	4177	4640	3580	4127	3698	4537	3436	2605	2818	4132.33	4120.67	2953
ENSMUSG00000042659	4175	5165	5083	2397	1966	2127	2635	2197	2581	4807.67	2163.33	2471
ENSMUSG00000042682	4175	4498	4534	4441	4387	5027	5548	4973	3880	4402.33	4618.33	4800.33
ENSMUSG00000026701	4168	4030	4118	4752	4973	8471	7418	6426	5029	4105.33	6065.33	6291
ENSMUSG00000030522	4166	4383	3185	3576	2393	3171	3162	2064	3338	3911.33	3046.67	2854.67
ENSMUSG00000006920	4166	3898	3618	4176	2647	3228	2949	2277	2726	3894	3350.33	2650.67
ENSMUSG00000028273	4164	4128	4055	3481	3060	5706	4820	3231	3513	4115.67	4082.33	3854.67
ENSMUSG00000000171	4164	4175	4120	4657	4872	6866	5665	5554	4660	4153	5465	5293
ENSMUSG00000092274	4163	4176	5885	7573	4320	3707	6483	6056	4056	4741.33	5200	5531.67
ENSMUSG00000018677	4161	4142	3940	4236	4981	7117	6606	5826	5330	4081	5444.67	5920.67
ENSMUSG00000041685	4160	4402	4173	5376	3054	3228	3616	2503	3357	4245	3886	3158.67
ENSMUSG00000031622	4157	4383	3846	4193	4153	5893	6488	6109	4731	4128.67	4746.33	5776
ENSMUSG00000036206	4155	5287	3676	3052	2942	4327	3353	2622	3287	4372.67	3440.33	3087.33
ENSMUSG00000034566	4155	5212	4576	6178	6751	7910	7409	7367	5498	4647.67	6946.33	6758
ENSMUSG00000029228	4150	3705	3611	3485	2126	1665	1985	1754	2361	3822	2425.33	2033.33
ENSMUSG00000028412	4146	4752	2298	4966	4070	5300	3108	3328	4167	3732	4778.67	3534.33
ENSMUSG00000026615	4143	4237	3944	4686	5006	10189	6238	5006	4950	4108	6627	5398
ENSMUSG00000000826	4143	3999	3840	4233	3812	5814	4587	3708	4497	3994	4619.67	4264
ENSMUSG00000066979	4137	4295	4378	4783	4807	7255	5579	5519	4659	4270	5615	5252.33
ENSMUSG00000017631	4133	3945	3420	2295	2076	2418	1626	1301	2071	3832.67	2263	1666
ENSMUSG00000032187	4132	4405	3801	5265	4912	8240	5088	3854	4685	4112.67	6139	4542.33
ENSMUSG00000042541	4129	4906	4374	5426	6432	7032	7841	7910	5346	4469.67	6296.67	7032.33
ENSMUSG00000019461	4128	4746	4167	5587	5311	9797	4983	4026	4342	4347	6898.33	4450.33
ENSMUSG00000021549	4124	4750	3654	4140	3826	5204	4736	3443	3794	4176	4390	3991
ENSMUSG00000001627	4124	3580	3745	2202	2215	4966	3750	2558	2830	3816.33	3127.67	3046
ENSMUSG00000027953	4122	4593	5313	5861	3745	3078	4533	4886	4145	4676	4228	4521.33
ENSMUSG00000021987	4121	4061	3625	3180	3155	4604	3735	2417	3308	3935.67	3646.33	3153.33
ENSMUSG00000026356	4118	4381	3910	3667	4118	8765	5122	4158	4194	4136.33	5516.67	4491.33
ENSMUSG00000008690	4117	4322	3567	4368	4072	6305	4669	4436	4208	4002	4915	4437.67
ENSMUSG00000048572	4117	4233	2209	6086	3917	1923	13143	11474	5132	3519.67	3975.33	9916.33
ENSMUSG00000034462	4109	4875	3952	4421	3764	4563	2906	1830	2798	4312	4249.33	2511.33
ENSMUSG00000006127	4107	3755	3694	4605	3002	3008	4214	3385	3580	3852	3538.33	3726.33
ENSMUSG00000028759	4103	4424	4175	4514	3908	5708	4302	3617	4097	4234	4710	4005.33
ENSMUSG00000001783	4101	4166	3895	4456	4896	8823	6064	5205	5288	4054	6058.33	5519
ENSMUSG00000020463	4095	3940	3667	3761	3444	5003	4944	3811	3891	3900.67	4069.33	4215.33
ENSMUSG00000003363	4090	3353	3326	2920	3061	2927	3537	2664	3147	3589.67	2969.33	3116
ENSMUSG00000015120	4084	4185	3987	4629	4561	7258	6064	4979	4652	4085.33	5482.67	5231.67
ENSMUSG00000021583	4083	4395	4289	4138	2880	3650	3165	2356	3300	4255.67	3556	2940.33
ENSMUSG00000034341	4076	3894	3660	4267	4041	4432	4479	3685	3536	3876.67	4246.67	3900
ENSMUSG00000029994	4075	3536	3429	3188	3305	4232	3671	3004	3137	3680	3575	3270.67
ENSMUSG00000007036	4075	3995	4485	4494	4250	4145	4637	4135	3623	4185	4296.33	4131.67
ENSMUSG00000018379	4070	3814	3739	4796	4970	8117	4378	3688	4674	3874.33	5961	4246.67
ENSMUSG00000021133	4070	4113	3807	3217	2614	3892	3256	2049	3270	3996.67	3241	2858.33
ENSMUSG00000027893	4067	3590	3414	4155	3744	5631	3868	2872	3803	3690.33	4510	3514.33
ENSMUSG00000045930	4067	4201	4605	6467	4706	2461	10312	9366	7901	4291	4544.67	9193
ENSMUSG00000021871	4063	4182	5121	3388	3169	5311	5644	6081	4888	4455.33	3956	5537.67
ENSMUSG00000049354	4062	4382	3683	4277	3942	7278	3271	2400	3026	4042.33	5165.67	2899
ENSMUSG00000028603	4060	4162	4034	3801	3797	4291	4896	4517	3744	4085.33	3963	4385.67
ENSMUSG00000062014	4057	4033	3831	4026	3819	6945	5287	3834	4206	3973.67	4930	4442.33
ENSMUSG00000028646	4056	3956	3934	3585	3583	5041	4215	2804	3603	3982	4069.67	3540.67
ENSMUSG00000059447	4056	3361	3489	3501	4634	5912	5137	4675	3962	3635.33	4682.33	4591.33
ENSMUSG00000024812	4056	5127	4397	5512	4052	11801	5153	3684	4604	4526.67	7121.67	4480.33
ENSMUSG00000030921	4054	4092	5260	2734	1620	1754	3173	2619	3484	4468.67	2036	3092
ENSMUSG00000050530	4052	4367	3141	4065	3447	4628	3858	3301	3497	3853.33	4046.67	3552
ENSMUSG00000026821	4051	5143	3817	5355	5276	7511	5869	5049	5121	4337	6047.33	5346.33
ENSMUSG00000040033	4045	4366	7121	5278	2877	2710	3948	2800	4912	5177.33	3621.67	3886.67
ENSMUSG00000055538	4044	4205	2724	3632	3223	3647	2300	1695	2866	3657.67	3500.67	2287
ENSMUSG00000025006	4042	3383	4680	3647	2683	2976	3497	3228	3170	4035	3102	3298.33
ENSMUSG00000031555	4041	4382	3513	3757	3212	6037	4562	2966	3507	3978.67	4335.33	3678.33
ENSMUSG00000026470	4038	4604	4044	4110	4415	6710	6645	6201	5366	4228.67	5078.33	6070.67
ENSMUSG00000015002	4038	4019	3759	3688	3697	5459	3989	2968	3820	3938.67	4281.33	3592.33
ENSMUSG00000004846	4031	4167	3485	4415	4421	7796	4546	3602	3662	3894.33	5544	3936.67
ENSMUSG00000046434	4027	3659	3538	4518	5654	11052	7535	6891	5705	3741.33	7074.67	6710.33
ENSMUSG00000020402	4026	3815	3707	4152	3379	6545	5750	4982	4919	3849.33	4692	5217
ENSMUSG00000046722	4024	4008	3751	3731	3414	4832	5451	4836	4178	3927.67	3992.33	4821.67
ENSMUSG00000032382	4024	4070	4069	3649	3960	5870	4102	3373	3724	4054.33	4493	3733
ENSMUSG00000036461	4018	3929	3589	3270	2532	2951	3363	3078	3466	3845.33	2917.67	3302.33
ENSMUSG00000030978	4014	3691	3220	4211	3971	7451	5458	4909	5954	3641.67	5211	5440.33
ENSMUSG00000044456	4014	4137	4163	3410	2669	2174	1517	1489	2119	4104.67	2751	1708.33
ENSMUSG00000044167	4013	3892	3400	4880	3820	6414	4664	4357	4486	3768.33	5038	4502.33
ENSMUSG00000047881	4010	4919	3216	3671	3584	6352	4226	3046	2820	4048.33	4535.67	3364
ENSMUSG00000037608	4010	4068	3617	4196	3562	5728	4367	3347	3875	3898.33	4495.33	3863
ENSMUSG00000035437	4008	3952	3195	2934	2495	3930	2660	1843	2455	3718.33	3119.67	2319.33
ENSMUSG00000054263	4008	3647	4414	4376	2234	1920	2706	2295	3339	4023	2843.33	2780
ENSMUSG00000022307	4007	4313	3717	3135	2837	3628	3498	2653	3063	4012.33	3200	3071.33
ENSMUSG00000078429	4006	4219	4486	5239	3826	4271	3243	3124	4010	4237	4445.33	3459
ENSMUSG00000021171	4005	4370	3319	3442	3004	4234	2888	1748	2487	3898	3560	2374.33
ENSMUSG00000000538	3996	4180	3007	3531	3098	3995	2774	1764	2347	3727.67	3541.33	2295
ENSMUSG00000036502	3993	5281	2116	520	704	367	5431	3920	2130	3796.67	530.333	3827
ENSMUSG00000026753	3992	3901	3583	4025	3634	5772	4458	3726	3667	3825.33	4477	3950.33
ENSMUSG00000019777	3991	4166	4105	4475	3931	7011	4763	4483	4545	4087.33	5139	4597
ENSMUSG00000040043	3986	4476	3954	4480	3305	3744	3489	2841	3563	4138.67	3843	3297.67
ENSMUSG00000020611	3985	3976	3778	2943	2285	4173	3957	2722	3512	3913	3133.67	3397
ENSMUSG00000041992	3983	4392	3484	3305	2775	4291	3870	3340	3807	3953	3457	3672.33
ENSMUSG00000066621	3979	3821	4130	5458	3626	3159	3943	3612	3636	3976.67	4081	3730.33
ENSMUSG00000022200	3977	3429	3177	2930	2901	4775	4580	3108	3351	3527.67	3535.33	3679.67
ENSMUSG00000028059	3975	4230	4169	5471	3764	3722	3585	3757	3762	4124.67	4319	3701.33
ENSMUSG00000019998	3973	4105	3566	3392	3370	4168	3813	3217	3090	3881.33	3643.33	3373.33
ENSMUSG00000031563	3967	3946	3740	4546	3813	5851	4158	3288	3510	3884.33	4736.67	3652
ENSMUSG00000022283	3966	4423	3865	5520	5059	9247	6314	5998	5838	4084.67	6608.67	6050
ENSMUSG00000038587	3962	4428	3563	3762	1849	5664	3241	2395	2532	3984.33	3758.33	2722.67
ENSMUSG00000058558	3961	4201	4287	6225	6783	13276	9332	9300	7286	4149.67	8761.33	8639.33
ENSMUSG00000047675	3960	4466	4349	6064	6538	10453	7978	8333	6884	4258.33	7685	7731.67
ENSMUSG00000027678	3957	4031	3994	4827	2212	3081	1934	1624	3056	3994	3373.33	2204.67
ENSMUSG00000036620	3957	4289	3379	4790	4526	7481	6516	5302	4517	3875	5599	5445
ENSMUSG00000029250	3953	3762	3477	3654	3624	5825	4100	3405	4091	3730.67	4367.67	3865.33
ENSMUSG00000054435	3953	4577	4408	6797	5096	6301	10488	9237	7263	4312.67	6064.67	8996
ENSMUSG00000030272	3953	4172	3623	3488	3743	6857	4776	3821	3312	3916	4696	3969.67
ENSMUSG00000039067	3951	4040	4112	5197	5121	8895	6952	6112	4837	4034.33	6404.33	5967
ENSMUSG00000001576	3946	3772	3524	3853	3571	7501	4082	3012	3982	3747.33	4975	3692
ENSMUSG00000006676	3942	3767	3646	4358	3490	4830	3000	2065	3001	3785	4226	2688.67
ENSMUSG00000024534	3941	4315	3965	4671	3240	4901	3822	3607	4488	4073.67	4270.67	3972.33
ENSMUSG00000035086	3938	4114	3674	4303	3921	5157	5371	4428	4235	3908.67	4460.33	4678
ENSMUSG00000034024	3935	3854	3641	4171	4184	8916	5657	5339	4723	3810	5757	5239.67
ENSMUSG00000043207	3930	3534	3245	4214	4353	6294	4438	3024	3560	3569.67	4953.67	3674
ENSMUSG00000029598	3930	4013	3559	4174	4351	4834	4040	3502	3255	3834	4453	3599
ENSMUSG00000028788	3929	4445	3412	3569	3520	4758	5079	5749	4873	3928.67	3949	5233.67
ENSMUSG00000021518	3928	3915	3557	3967	3670	5593	5235	4146	4091	3800	4410	4490.67
ENSMUSG00000024587	3928	3640	3151	3387	5341	9646	4867	3434	3555	3573	6124.67	3952
ENSMUSG00000038623	3927	3708	3578	2181	1161	920	2158	2089	2593	3737.67	1420.67	2280
ENSMUSG00000030064	3926	4322	3011	2211	2390	3632	3412	2488	2655	3753	2744.33	2851.67
ENSMUSG00000073982	3921	3755	3907	3502	3038	3838	3999	3935	3740	3861	3459.33	3891.33
ENSMUSG00000022094	3918	3581	3326	2853	2389	4238	1725	1144	2011	3608.33	3160	1626.67
ENSMUSG00000052384	3917	3544	4002	2344	2536	4795	4249	3528	4154	3821	3225	3977
ENSMUSG00000074884	3915	4117	4033	5177	4560	5365	6917	6582	4895	4021.67	5034	6131.33
ENSMUSG00000040746	3911	4036	4521	5189	3175	2672	3419	3452	3344	4156	3678.67	3405
ENSMUSG00000030247	3910	6027	3888	5000	3603	4111	3438	1822	2926	4608.33	4238	2728.67
ENSMUSG00000026150	3907	3847	3705	4087	3429	4594	4909	4392	3837	3819.67	4036.67	4379.33
ENSMUSG00000020850	3907	4230	4006	4724	3564	6865	2401	2399	3595	4047.67	5051	2798.33
ENSMUSG00000063077	3905	4383	3964	4695	2812	3958	2756	2367	3223	4084	3821.67	2782
ENSMUSG00000068749	3902	4226	3926	4378	5160	9283	6480	5806	4711	4018	6273.67	5665.67
ENSMUSG00000015094	3901	4206	3774	6130	5602	7221	6506	5681	4732	3960.33	6317.67	5639.67
ENSMUSG00000048758	3898	4514	4497	3428	3593	5769	9131	9267	6897	4303	4263.33	8431.67
ENSMUSG00000020826	3897	4660	4280	5348	6526	14067	4423	2964	5456	4279	8647	4281
ENSMUSG00000004730	3896	2403	2395	240	294	255	567	229	1573	2898	263	789.667
ENSMUSG00000032383	3891	4193	3835	5284	4984	7152	7176	7293	5214	3973	5806.67	6561
ENSMUSG00000028161	3890	4088	4137	5377	4567	5574	5927	4826	5255	4038.33	5172.67	5336
ENSMUSG00000025609	3886	4016	3907	4476	3366	4776	3810	3274	3440	3936.33	4206	3508
ENSMUSG00000041187	3886	3689	4376	5097	4605	5994	4707	3786	5065	3983.67	5232	4519.33
ENSMUSG00000045534	3883	2575	2447	3202	2919	2373	2823	2283	2857	2968.33	2831.33	2654.33
ENSMUSG00000074781	3883	3957	3711	4329	4477	6763	5553	4670	4418	3850.33	5189.67	4880.33
ENSMUSG00000030579	3881	2764	3557	598	691	583	901	475	2058	3400.67	624	1144.67
ENSMUSG00000021990	3878	4488	3735	3468	3379	5013	2967	2224	3212	4033.67	3953.33	2801
ENSMUSG00000058835	3877	3573	3438	2780	2578	3729	3590	2717	2762	3629.33	3029	3023
ENSMUSG00000009549	3874	4161	4016	4228	3644	5028	4277	4218	3637	4017	4300	4044
ENSMUSG00000026889	3872	3655	3654	4210	3263	4217	4376	3757	3816	3727	3896.67	3983
ENSMUSG00000038007	3871	3216	3393	1812	1271	1057	1367	990	1049	3493.33	1380	1135.33
ENSMUSG00000026110	3870	4305	3119	4019	2935	5013	2816	2227	2875	3764.67	3989	2639.33
ENSMUSG00000041763	3867	3685	3190	3745	3147	6682	4815	3493	4064	3580.67	4524.67	4124
ENSMUSG00000016918	3857	4431	2855	1408	1505	1419	920	593	681	3714.33	1444	731.333
ENSMUSG00000027500	3856	3625	2627	1859	1129	940	1484	1473	599	3369.33	1309.33	1185.33
ENSMUSG00000000827	3855	4264	3104	3967	4539	7914	6003	5476	4223	3741	5473.33	5234
ENSMUSG00000034422	3855	4663	6884	3633	1766	2431	2696	2086	4389	5134	2610	3057
ENSMUSG00000062234	3854	3702	2890	3420	3474	5096	2887	2056	3261	3482	3996.67	2734.67
ENSMUSG00000002325	3853	4040	5545	4002	2516	2503	4266	3002	4471	4479.33	3007	3913
ENSMUSG00000028923	3852	3706	3598	3542	4065	5361	5371	5122	4439	3718.67	4322.67	4977.33
ENSMUSG00000022205	3852	4831	3990	4957	6717	6378	7598	6618	5005	4224.33	6017.33	6407
ENSMUSG00000074305	3851	4437	4062	4909	3002	4625	3492	3167	3797	4116.67	4178.67	3485.33
ENSMUSG00000017843	3848	3839	3369	3653	3607	4651	4429	3968	3858	3685.33	3970.33	4085
ENSMUSG00000040463	3847	3990	3449	4423	5441	15852	4608	3269	4913	3762	8572	4263.33
ENSMUSG00000032594	3844	3648	3506	4637	3304	3993	2874	2159	3095	3666	3978	2709.33
ENSMUSG00000024290	3844	4169	4016	4056	3030	4092	3904	3109	3560	4009.67	3726	3524.33
ENSMUSG00000105987	3843	3463	2674	5203	5469	7014	6956	5158	6900	3326.67	5895.33	6338
ENSMUSG00000056515	3843	3559	2908	2288	2679	4427	3586	2743	3244	3436.67	3131.33	3191
ENSMUSG00000027217	3836	3663	3646	6430	3897	3682	8982	7622	7095	3715	4669.67	7899.67
ENSMUSG00000019494	3836	3894	3742	5166	5681	8010	5947	5391	4662	3824	6285.67	5333.33
ENSMUSG00000021411	3833	3875	3871	2697	2081	3839	2886	2433	2377	3859.67	2872.33	2565.33
ENSMUSG00000063015	3832	3762	3749	3681	2613	3365	4472	3799	3653	3781	3219.67	3974.67
ENSMUSG00000010047	3831	4259	3811	6714	5506	7949	6415	6564	4264	3967	6723	5747.67
ENSMUSG00000032301	3829	3864	3620	4175	4383	8090	5871	5418	4584	3771	5549.33	5291
ENSMUSG00000003418	3828	3373	2895	1735	1394	1599	1164	787	666	3365.33	1576	872.333
ENSMUSG00000009555	3827	3551	3820	3342	2903	4382	3580	2771	3249	3732.67	3542.33	3200
ENSMUSG00000029146	3827	3687	3598	4044	4067	5450	4971	4193	4141	3704	4520.33	4435
ENSMUSG00000029614	3825	4217	4149	5493	6011	10592	8788	8571	6440	4063.67	7365.33	7933
ENSMUSG00000019054	3824	4080	3915	4325	4290	5071	4915	5176	3743	3939.67	4562	4611.33
ENSMUSG00000068245	3824	3904	6374	3746	1961	1620	5036	3748	5217	4700.67	2442.33	4667
ENSMUSG00000071637	3823	2973	3348	3282	1951	1648	6093	5454	2747	3381.33	2293.67	4764.67
ENSMUSG00000025980	3822	3294	4126	4574	5390	12285	5327	4161	5434	3747.33	7416.33	4974
ENSMUSG00000035227	3822	4019	3912	4416	5092	6810	5714	5120	4666	3917.67	5439.33	5166.67
ENSMUSG00000057863	3821	4121	4325	5859	6500	7937	8270	8117	5669	4089	6765.33	7352
ENSMUSG00000036989	3819	3792	3434	4373	4417	6648	3389	2728	3369	3681.67	5146	3162
ENSMUSG00000013465	3815	3657	3650	4367	4000	5797	4168	3610	3925	3707.33	4721.33	3901
ENSMUSG00000053898	3815	3792	4097	4445	4590	5120	4666	4594	3574	3901.33	4718.33	4278
ENSMUSG00000019590	3815	3594	3082	4832	4551	5664	4255	3393	3395	3497	5015.67	3681
ENSMUSG00000010025	3814	4077	3924	5161	3293	3351	3673	2713	3590	3938.33	3935	3325.33
ENSMUSG00000024130	3814	4851	3462	5863	3799	5736	3050	2639	4803	4042.33	5132.67	3497.33
ENSMUSG00000003873	3812	4258	3884	6431	6900	10188	9395	6805	5565	3984.67	7839.67	7255
ENSMUSG00000069662	3812	5343	3286	8033	5983	6311	4176	8679	7218	4147	6775.67	6691
ENSMUSG00000035133	3812	3420	2733	2569	2270	3334	2649	1969	2268	3321.67	2724.33	2295.33
ENSMUSG00000027007	3811	4071	3581	2749	2149	2711	2139	1672	2030	3821	2536.33	1947
ENSMUSG00000036862	3811	4421	3652	4399	3101	3320	1581	1480	2157	3961.33	3606.67	1739.33
ENSMUSG00000027506	3810	3580	3237	1670	1502	2967	2161	1285	1973	3542.33	2046.33	1806.33
ENSMUSG00000028156	3807	3684	3766	3601	4139	7414	4706	4072	4223	3752.33	5051.33	4333.67
ENSMUSG00000031626	3805	3919	3216	2954	1841	1946	2836	2158	2769	3646.67	2247	2587.67
ENSMUSG00000030879	3800	4150	3699	4351	5367	8338	5394	4946	4364	3883	6018.67	4901.33
ENSMUSG00000003746	3799	4479	3154	3619	4810	8155	6841	4498	4342	3810.67	5528	5227
ENSMUSG00000028673	3798	3921	3664	4596	4498	4431	6295	5180	4003	3794.33	4508.33	5159.33
ENSMUSG00000004460	3797	3763	3706	4505	4788	7130	5510	4713	4629	3755.33	5474.33	4950.67
ENSMUSG00000046836	3794	3576	3274	2986	2556	3675	3482	2285	3110	3548	3072.33	2959
ENSMUSG00000028234	3793	4517	4447	5032	4687	6651	7341	7234	5379	4252.33	5456.67	6651.33
ENSMUSG00000062647	3789	4194	4067	5317	5600	9364	7406	7049	5786	4016.67	6760.33	6747
ENSMUSG00000053436	3789	3484	3769	4001	3182	4690	3860	3225	3878	3680.67	3957.67	3654.33
ENSMUSG00000079557	3781	3858	3687	4529	4377	4748	5296	4918	4148	3775.33	4551.33	4787.33
ENSMUSG00000063406	3779	3758	4162	3284	3222	3745	4333	3804	3266	3899.67	3417	3801
ENSMUSG00000068882	3777	4195	3870	4161	4377	6634	5747	4820	4342	3947.33	5057.33	4969.67
ENSMUSG00000057554	3775	3712	3613	3833	3320	4835	5259	3648	3818	3700	3996	4241.67
ENSMUSG00000029234	3774	3659	3553	3855	3498	4817	5136	4256	3631	3662	4056.67	4341
ENSMUSG00000044197	3774	3763	3782	3589	2518	2222	2435	2233	2537	3773	2776.33	2401.67
ENSMUSG00000027078	3767	3809	4996	3224	2750	2545	4261	3489	3718	4190.67	2839.67	3822.67
ENSMUSG00000033916	3767	4067	4027	5033	4594	5933	5789	5953	4350	3953.67	5186.67	5364
ENSMUSG00000020708	3762	3682	3477	4504	4845	8285	5828	4988	4344	3640.33	5878	5053.33
ENSMUSG00000005625	3760	4176	3636	4448	4856	7557	6403	5848	4482	3857.33	5620.33	5577.67
ENSMUSG00000024966	3759	3986	3820	4759	4934	10643	5501	4492	4744	3855	6778.67	4912.33
ENSMUSG00000048277	3753	3462	3281	3535	3831	5020	4177	3950	3570	3498.67	4128.67	3899
ENSMUSG00000062098	3751	4028	3167	6989	5419	3873	5274	3142	4179	3648.67	5427	4198.33
ENSMUSG00000023942	3749	3534	3706	4984	4506	5455	7700	7774	6145	3663	4981.67	7206.33
ENSMUSG00000061477	3746	4456	4482	5591	5514	8793	9546	9140	7069	4228	6632.67	8585
ENSMUSG00000036611	3741	4156	4360	3256	2816	3321	1865	1935	2566	4085.67	3131	2122
ENSMUSG00000035342	3739	3638	4150	4037	3282	3438	3133	3238	3266	3842.33	3585.67	3212.33
ENSMUSG00000040710	3738	4171	3841	6039	4481	7265	7481	4250	6234	3916.67	5928.33	5988.33
ENSMUSG00000052833	3737	3458	3579	4107	4130	6797	5050	4612	4956	3591.33	5011.33	4872.67
ENSMUSG00000035314	3736	3727	2787	4396	4437	5146	5384	4270	4259	3416.67	4659.67	4637.67
ENSMUSG00000020522	3731	3861	3442	3696	3087	3445	4007	3741	3338	3678	3409.33	3695.33
ENSMUSG00000041815	3731	3998	3538	3991	3529	5576	4806	3905	4195	3755.67	4365.33	4302
ENSMUSG00000047459	3730	4011	3538	4349	4596	5873	5902	5806	4156	3759.67	4939.33	5288
ENSMUSG00000029344	3727	3799	3527	4123	4125	4822	6178	6071	4426	3684.33	4356.67	5558.33
ENSMUSG00000020407	3726	4878	2739	3041	4062	8725	6394	5563	3301	3781	5276	5086
ENSMUSG00000025156	3724	3864	3722	4378	4414	7361	4940	4309	4408	3770	5384.33	4552.33
ENSMUSG00000019188	3722	4018	3302	3713	4636	6755	5703	4803	3643	3680.67	5034.67	4716.33
ENSMUSG00000053158	3720	4191	3191	3106	3322	4598	3137	2748	2686	3700.67	3675.33	2857
ENSMUSG00000009585	3719	3871	4565	5746	3103	3338	3050	2644	2873	4051.67	4062.33	2855.67
ENSMUSG00000061787	3716	4518	4392	6020	5804	9593	7943	8343	6289	4208.67	7139	7525
ENSMUSG00000022389	3716	3762	2778	5189	3584	2764	2435	1773	2324	3418.67	3845.67	2177.33
ENSMUSG00000038375	3713	4158	3200	4351	2737	2412	3417	2183	3290	3690.33	3166.67	2963.33
ENSMUSG00000025369	3713	3942	3768	4886	3649	4771	3115	2277	3550	3807.67	4435.33	2980.67
ENSMUSG00000024404	3712	3838	3568	3991	3434	6429	4737	3782	3562	3706	4618	4027
ENSMUSG00000038058	3707	4174	4560	5574	3397	3922	3152	2884	4261	4147	4297.67	3432.33
ENSMUSG00000029405	3702	3525	3508	3458	3263	5362	5030	4202	3882	3578.33	4027.67	4371.33
ENSMUSG00000030357	3700	3931	4196	5582	4766	9071	3581	3487	4384	3942.33	6473	3817.33
ENSMUSG00000030541	3698	3119	3108	3338	3690	4731	3780	3886	3762	3308.33	3919.67	3809.33
ENSMUSG00000032435	3696	3330	3117	2735	2723	4603	4022	3064	3048	3381	3353.67	3378
ENSMUSG00000004105	3695	3104	2635	2092	2575	4914	2036	903	1666	3144.67	3193.67	1535
ENSMUSG00000029462	3695	3838	3369	3828	5324	6261	5310	4536	3600	3634	5137.67	4482
ENSMUSG00000054766	3694	3698	3597	4463	6067	10142	7039	5994	5730	3663	6890.67	6254.33
ENSMUSG00000060450	3689	3993	3768	4521	3311	5118	5167	3795	4301	3816.67	4316.67	4421
ENSMUSG00000026456	3688	3568	4067	5181	3232	3891	3781	3563	3724	3774.33	4101.33	3689.33
ENSMUSG00000090862	3688	4039	3902	4293	4018	6993	6811	6903	5411	3876.33	5101.33	6375
ENSMUSG00000024454	3687	3867	3605	3545	3104	3670	2592	2473	2797	3719.67	3439.67	2620.67
ENSMUSG00000028228	3686	3677	3618	3381	2765	3781	2726	2199	2838	3660.33	3309	2587.67
ENSMUSG00000037563	3685	4042	4277	5284	5861	8732	7485	7648	5872	4001.33	6625.67	7001.67
ENSMUSG00000022280	3683	3357	3155	3055	2502	3644	3860	2357	3303	3398.33	3067	3173.33
ENSMUSG00000004085	3682	4120	3314	3149	2270	3551	2417	1507	2224	3705.33	2990	2049.33
ENSMUSG00000000743	3678	3683	3148	3490	3983	5913	5418	4615	3772	3503	4462	4601.67
ENSMUSG00000028932	3677	4103	3617	4294	4827	8984	5901	5145	4510	3799	6035	5185.33
ENSMUSG00000040028	3675	3401	3397	4011	4461	7342	4991	3841	4441	3491	5271.33	4424.33
ENSMUSG00000056116	3671	3907	4396	4075	2635	2796	4065	3422	3225	3991.33	3168.67	3570.67
ENSMUSG00000047213	3670	3716	3122	3312	2568	4343	3010	2133	2630	3502.67	3407.67	2591
ENSMUSG00000028108	3670	3059	3181	2788	2696	2674	4179	2576	1977	3303.33	2719.33	2910.67
ENSMUSG00000068040	3662	3346	3011	3797	3518	5601	3767	2707	3281	3339.67	4305.33	3251.67
ENSMUSG00000015165	3661	3444	3163	4646	4488	6403	4125	3868	3947	3422.67	5179	3980
ENSMUSG00000010608	3658	3645	4187	4655	3544	4779	4103	3643	3857	3830	4326	3867.67
ENSMUSG00000078517	3655	3696	2838	4465	4315	6992	3163	1800	3232	3396.33	5257.33	2731.67
ENSMUSG00000033446	3654	4075	6470	6880	5528	6058	9093	8286	10352	4733	6155.33	9243.67
ENSMUSG00000011114	3653	3864	3613	4152	4504	6882	6048	5462	4549	3710	5179.33	5353
ENSMUSG00000040181	3652	4103	5388	7567	1733	1310	3176	3661	3374	4381	3536.67	3403.67
ENSMUSG00000053332	3650	3514	3794	4261	4047	5262	4384	4066	4357	3652.67	4523.33	4269
ENSMUSG00000062300	3650	4177	3692	5859	5593	5351	5833	4736	4762	3839.67	5601	5110.33
ENSMUSG00000025220	3649	3811	2899	3288	2952	4792	3446	2304	3135	3453	3677.33	2961.67
ENSMUSG00000026773	3647	4949	4680	2209	1359	1211	2008	1388	1402	4425.33	1593	1599.33
ENSMUSG00000029020	3642	3628	3157	3682	3484	6536	2991	2145	3006	3475.67	4567.33	2714
ENSMUSG00000020737	3638	3154	3357	3244	3800	6296	4868	4902	4385	3383	4446.67	4718.33
ENSMUSG00000061778	3637	3907	4059	3199	2022	2205	2326	2129	2582	3867.67	2475.33	2345.67
ENSMUSG00000021224	3637	3859	3141	3208	2832	3198	3070	2288	2920	3545.67	3079.33	2759.33
ENSMUSG00000019254	3636	4704	2151	4543	3549	3946	2682	3493	4059	3497	4012.67	3411.33
ENSMUSG00000020321	3633	3907	3582	4512	4712	6119	5253	5381	4367	3707.33	5114.33	5000.33
ENSMUSG00000056820	3632	3752	4611	6632	4326	7289	7345	7169	7315	3998.33	6082.33	7276.33
ENSMUSG00000039703	3629	3488	2832	3452	3921	7192	4315	2664	3679	3316.33	4855	3552.67
ENSMUSG00000025969	3628	3887	4037	8440	5166	6752	7118	5750	7199	3850.67	6786	6689
ENSMUSG00000049421	3628	3322	2583	4065	2176	3736	3311	2462	2852	3177.67	3325.67	2875
ENSMUSG00000022564	3624	4010	4374	4269	3017	2348	2675	2222	2767	4002.67	3211.33	2554.67
ENSMUSG00000025986	3622	3303	2772	3051	2630	4599	3310	2470	2968	3232.33	3426.67	2916
ENSMUSG00000036781	3619	4324	3694	5810	7953	10423	9825	7247	5502	3879	8062	7524.67
ENSMUSG00000020476	3619	3592	3724	3650	3246	4678	3795	3605	3530	3645	3858	3643.33
ENSMUSG00000022905	3619	3473	3226	3678	3336	7240	3950	2942	3881	3439.33	4751.33	3591
ENSMUSG00000026042	3616	2562	2615	2162	2574	4302	2151	2019	1320	2931	3012.67	1830
ENSMUSG00000028796	3613	4984	1734	5634	5766	7328	3644	5750	6127	3443.67	6242.67	5173.67
ENSMUSG00000071072	3611	3411	3867	4121	4594	8321	4747	4071	4208	3629.67	5678.67	4342
ENSMUSG00000027187	3607	3363	3150	3200	3112	4336	4119	3362	3201	3373.33	3549.33	3560.67
ENSMUSG00000038664	3605	3919	3827	4744	2612	3979	2805	2424	3205	3783.67	3778.33	2811.33
ENSMUSG00000040006	3604	3801	3634	4271	3810	4162	4534	4123	3365	3679.67	4081	4007.33
ENSMUSG00000037149	3603	3481	2916	3927	4106	7821	5650	4530	4494	3333.33	5284.67	4891.33
ENSMUSG00000021957	3601	3850	3467	3804	3801	6831	5906	5007	4717	3639.33	4812	5210
ENSMUSG00000020806	3601	3762	3737	3143	3172	5842	2381	1599	2175	3700	4052.33	2051.67
ENSMUSG00000033863	3601	2366	2529	3319	2238	1387	3214	2718	2002	2832	2314.67	2644.67
ENSMUSG00000024042	3600	2727	2747	2250	842	2271	3579	2483	2076	3024.67	1787.67	2712.67
ENSMUSG00000030224	3597	3407	3594	4104	4289	7949	6020	5329	4723	3532.67	5447.33	5357.33
ENSMUSG00000020457	3595	3628	3500	4198	4397	6407	5455	4823	4274	3574.33	5000.67	4850.67
ENSMUSG00000021917	3594	3548	3464	3849	4388	5276	5771	5429	3665	3535.33	4504.33	4955
ENSMUSG00000022528	3593	3058	2645	1943	2587	1881	2671	2203	1591	3098.67	2137	2155
ENSMUSG00000031960	3592	3784	3020	4025	5104	9923	4675	3454	4062	3465.33	6350.67	4063.67
ENSMUSG00000034842	3591	4194	4072	3129	2240	1191	2533	1634	1863	3952.33	2186.67	2010
ENSMUSG00000019929	3591	2501	6134	3517	6557	7484	571	552	1019	4075.33	5852.67	714
ENSMUSG00000020290	3591	3645	3249	3921	3515	7316	2873	2029	3499	3495	4917.33	2800.33
ENSMUSG00000012535	3590	3645	3050	3169	3064	5867	3949	2973	3672	3428.33	4033.33	3531.33
ENSMUSG00000028413	3587	3078	2739	3518	2478	3984	2980	2286	2817	3134.67	3326.67	2694.33
ENSMUSG00000031839	3587	3659	3790	4640	4996	5674	6019	5659	4048	3678.67	5103.33	5242
ENSMUSG00000031586	3584	3535	3802	5030	3902	4224	5253	4439	4321	3640.33	4385.33	4671
ENSMUSG00000031672	3583	3533	3334	4320	4491	7368	4772	4033	4665	3483.33	5393	4490
ENSMUSG00000031858	3582	3297	3267	3939	2852	3583	3088	2225	2954	3382	3458	2755.67
ENSMUSG00000039156	3581	3959	3277	3098	3112	4122	3669	2496	3299	3605.67	3444	3154.67
ENSMUSG00000028995	3580	3640	3453	2802	2846	5610	2252	1527	2659	3557.67	3752.67	2146
ENSMUSG00000021969	3579	3904	3079	3893	3185	4399	6423	5107	4223	3520.67	3825.67	5251
ENSMUSG00000061518	3578	3869	3717	4635	5684	6346	5619	5367	4057	3721.33	5555	5014.33
ENSMUSG00000022336	3575	3593	3581	4220	3704	6897	6508	5977	4922	3583	4940.33	5802.33
ENSMUSG00000005672	3574	6143	3547	7212	10021	25813	6510	4169	6632	4421.33	14348.7	5770.33
ENSMUSG00000044147	3573	3835	2118	3714	4019	6377	4544	5230	4297	3175.33	4703.33	4690.33
ENSMUSG00000040483	3571	3936	5820	3714	2351	2014	4055	3340	4093	4442.33	2693	3829.33
ENSMUSG00000027433	3569	3317	3334	3352	3106	5378	4082	3470	3492	3406.67	3945.33	3681.33
ENSMUSG00000029038	3569	3599	3524	4466	3985	5407	5356	5255	4037	3564	4619.33	4882.67
ENSMUSG00000040997	3569	3555	2953	4019	3742	5035	6559	4261	4034	3359	4265.33	4951.33
ENSMUSG00000038371	3567	4022	3392	4109	3278	5278	3830	2921	3133	3660.33	4221.67	3294.67
ENSMUSG00000033016	3567	3711	3329	4508	3124	3350	2940	2255	3042	3535.67	3660.67	2745.67
ENSMUSG00000029152	3565	3331	3729	3474	3320	4785	4262	3974	3448	3541.67	3859.67	3894.67
ENSMUSG00000020357	3565	4884	3338	10364	5026	9535	3276	2499	3241	3929	8308.33	3005.33
ENSMUSG00000041598	3565	3398	3149	3597	3315	5641	4380	3497	3246	3370.67	4184.33	3707.67
ENSMUSG00000057286	3565	3108	3197	4379	2548	1770	1723	1638	1836	3290	2899	1732.33
ENSMUSG00000017831	3565	3784	3245	2846	2866	4000	4611	3084	2967	3531.33	3237.33	3554
ENSMUSG00000000605	3564	3477	3439	3836	3369	3540	3600	2989	3105	3493.33	3581.67	3231.33
ENSMUSG00000020198	3560	3363	3210	3378	2853	4757	2870	2255	2941	3377.67	3662.67	2688.67
ENSMUSG00000021687	3559	3076	3365	3512	2728	3044	3688	2530	2902	3333.33	3094.67	3040
ENSMUSG00000016831	3557	3741	3105	3698	3237	5407	4108	3106	3452	3467.67	4114	3555.33
ENSMUSG00000010110	3555	3316	3364	4393	3521	3661	4717	4068	3649	3411.67	3858.33	4144.67
ENSMUSG00000042396	3554	3739	3487	3325	3331	4274	4744	3556	3369	3593.33	3643.33	3889.67
ENSMUSG00000039105	3553	3632	3714	3361	3679	4891	4025	3911	3231	3633	3977	3722.33
ENSMUSG00000020238	3553	3226	3083	4517	4425	8226	4110	3406	3630	3287.33	5722.67	3715.33
ENSMUSG00000037857	3550	3391	3499	3819	2422	3957	3393	2410	3313	3480	3399.33	3038.67
ENSMUSG00000046062	3549	3551	2728	3251	3423	7087	2754	1893	3284	3276	4587	2643.67
ENSMUSG00000066036	3549	3556	4005	5210	2429	3774	2757	2419	3461	3703.33	3804.33	2879
ENSMUSG00000036180	3546	4651	2820	5198	4690	7607	4116	4645	5228	3672.33	5831.67	4663
ENSMUSG00000028343	3545	3568	3565	4123	4234	5509	4803	4033	3792	3559.33	4622	4209.33
ENSMUSG00000063316	3541	3959	4296	5369	6293	9358	8035	7880	6161	3932	7006.67	7358.67
ENSMUSG00000015937	3541	3381	3635	3810	3409	5628	4998	4827	4431	3519	4282.33	4752
ENSMUSG00000059005	3538	3425	3798	4285	3632	6300	3633	3736	5143	3587	4739	4170.67
ENSMUSG00000041439	3537	3696	3211	3847	2406	2468	2379	2046	2704	3481.33	2907	2376.33
ENSMUSG00000037013	3536	3047	3386	3815	3326	5122	3860	3109	3241	3323	4087.67	3403.33
ENSMUSG00000020664	3535	3621	3460	3935	4035	5907	4686	3943	3768	3538.67	4625.67	4132.33
ENSMUSG00000024002	3535	3456	3508	4599	3463	4310	3889	3521	3702	3499.67	4124	3704
ENSMUSG00000040296	3533	3808	4491	3743	2429	3290	4081	2814	4305	3944	3154	3733.33
ENSMUSG00000035969	3533	4162	3476	4721	3041	3629	1631	1243	1860	3723.67	3797	1578
ENSMUSG00000022354	3533	3986	3745	4668	5259	6397	5664	5375	4321	3754.67	5441.33	5120
ENSMUSG00000087260	3529	3821	3324	3840	3876	4876	4094	4110	3462	3558	4197.33	3888.67
ENSMUSG00000037503	3528	3254	2562	3131	3169	5700	2695	2185	3167	3114.67	4000	2682.33
ENSMUSG00000022475	3528	3931	4231	6120	4384	4560	3331	3578	4305	3896.67	5021.33	3738
ENSMUSG00000001419	3526	3145	3311	3424	2563	3630	2336	1975	2696	3327.33	3205.67	2335.67
ENSMUSG00000037475	3522	3846	3780	3940	3082	3850	3913	3327	3360	3716	3624	3533.33
ENSMUSG00000067586	3522	4298	2878	3358	2371	2611	2478	996	2582	3566	2780	2018.67
ENSMUSG00000019969	3522	3400	3567	3555	3045	4577	3896	2843	3371	3496.33	3725.67	3370
ENSMUSG00000009418	3521	4271	3732	5023	3771	5586	2972	3024	3814	3841.33	4793.33	3270
ENSMUSG00000000631	3521	4462	3447	5077	3952	7088	3729	3186	4289	3810	5372.33	3734.67
ENSMUSG00000060477	3518	3000	2871	1709	1322	1652	2268	1518	1965	3129.67	1561	1917
ENSMUSG00000032359	3516	2546	2776	1296	847	644	3302	2606	2000	2946	929	2636
ENSMUSG00000030104	3514	3549	2922	3193	3325	5358	4461	2792	3660	3328.33	3958.67	3637.67
ENSMUSG00000039234	3512	3612	2797	3377	3859	7818	4595	3295	3559	3307	5018	3816.33
ENSMUSG00000025239	3512	4204	3077	3457	2709	5030	3666	2592	3863	3597.67	3732	3373.67
ENSMUSG00000024277	3512	2945	2749	3289	3020	3528	3461	2592	3285	3068.67	3279	3112.67
ENSMUSG00000048126	3511	3358	2538	2560	2353	3597	935	518	1703	3135.67	2836.67	1052
ENSMUSG00000004798	3510	3439	2195	3084	2276	3152	2310	1725	2563	3048	2837.33	2199.33
ENSMUSG00000040212	3509	3372	2929	2004	3221	3703	3160	2728	2873	3270	2976	2920.33
ENSMUSG00000048200	3509	3362	3780	4780	3189	3256	4566	4484	3570	3550.33	3741.67	4206.67
ENSMUSG00000036550	3509	3907	2976	3507	2744	5771	2178	1820	3168	3464	4007.33	2388.67
ENSMUSG00000055943	3506	3839	3584	3861	3691	4432	4325	3789	3373	3643	3994.67	3829
ENSMUSG00000027287	3503	3809	3565	4267	3220	4835	4673	3655	3646	3625.67	4107.33	3991.33
ENSMUSG00000050017	3502	3202	2780	3065	3818	5440	4114	3148	3324	3161.33	4107.67	3528.67
ENSMUSG00000020638	3502	3724	6436	3033	1982	1557	5835	2757	4671	4554	2190.67	4421
ENSMUSG00000019889	3501	3927	2680	3186	3447	5201	4207	2763	3559	3369.33	3944.67	3509.67
ENSMUSG00000062866	3500	3975	2745	4192	3058	3686	3347	3283	3045	3406.67	3645.33	3225
ENSMUSG00000035673	3500	3921	3521	3853	3720	7281	3229	2347	2934	3647.33	4951.33	2836.67
ENSMUSG00000022620	3500	3650	3249	4462	3325	4397	5741	4641	4378	3466.33	4061.33	4920
ENSMUSG00000020803	3497	3806	3531	4075	4052	5788	5216	5168	4096	3611.33	4638.33	4826.67
ENSMUSG00000020176	3493	3632	2902	4183	4047	5747	4199	3353	3320	3342.33	4659	3624
ENSMUSG00000013622	3492	3620	3523	4024	3910	3451	4937	4474	3523	3545	3795	4311.33
ENSMUSG00000038429	3491	3419	2963	3309	4296	7513	3836	2912	3328	3291	5039.33	3358.67
ENSMUSG00000004455	3489	3683	3539	4130	3441	4943	5860	4845	4590	3570.33	4171.33	5098.33
ENSMUSG00000060803	3487	3571	3568	3014	3919	5552	3248	3198	2626	3542	4161.67	3024
ENSMUSG00000027639	3486	3464	5320	3625	1667	1931	3679	3085	3634	4090	2407.67	3466
ENSMUSG00000026987	3485	3630	3915	3550	2392	2502	3166	2906	2624	3676.67	2814.67	2898.67
ENSMUSG00000031483	3485	3748	2895	3797	3720	6441	3969	2750	3468	3376	4652.67	3395.67
ENSMUSG00000038712	3484	3450	2978	3577	3215	4512	4496	3718	3419	3304	3768	3877.67
ENSMUSG00000031545	3484	3514	3322	3837	3675	5833	4172	3454	3757	3440	4448.33	3794.33
ENSMUSG00000003039	3484	3562	3601	4037	3722	4520	3893	3734	3356	3549	4093	3661
ENSMUSG00000033793	3482	3420	3447	3024	2994	4626	3865	2931	3192	3449.67	3548	3329.33
ENSMUSG00000021681	3482	3559	3148	2362	2030	3471	2634	2173	2645	3396.33	2621	2484
ENSMUSG00000049502	3482	3844	5531	3063	1638	1998	2779	2232	4046	4285.67	2233	3019
ENSMUSG00000059248	3480	3768	2768	2785	2569	4188	2778	2131	2573	3338.67	3180.67	2494
ENSMUSG00000008730	3478	2995	3324	4144	2363	2884	2124	2308	2829	3265.67	3130.33	2420.33
ENSMUSG00000028945	3477	3595	3553	3594	4215	5337	5380	4242	3545	3541.67	4382	4389
ENSMUSG00000005871	3470	3586	3461	3941	2205	3715	2493	2002	3395	3505.67	3287	2630
ENSMUSG00000025950	3469	3340	2871	2609	2814	3313	3387	3057	2788	3226.67	2912	3077.33
ENSMUSG00000031591	3467	6068	2979	4314	3998	5086	6163	4724	4156	4171.33	4466	5014.33
ENSMUSG00000024427	3467	3094	2044	1721	1842	4602	3167	1455	2403	2868.33	2721.67	2341.67
ENSMUSG00000062929	3463	3665	3205	3936	3752	5202	4551	3814	3514	3444.33	4296.67	3959.67
ENSMUSG00000057098	3462	3147	3397	3585	2457	2187	3452	2795	3171	3335.33	2743	3139.33
ENSMUSG00000020601	3462	4001	3500	3498	2909	3633	2750	1932	3049	3654.33	3346.67	2577
ENSMUSG00000020390	3461	3531	3485	3476	2957	3293	3871	3280	3057	3492.33	3242	3402.67
ENSMUSG00000002602	3459	1991	2416	1322	3296	5074	1445	518	1205	2622	3230.67	1056
ENSMUSG00000055839	3459	4060	3763	5263	6722	7084	6473	6601	4419	3760.67	6356.33	5831
ENSMUSG00000022463	3456	3785	2817	2830	2960	6068	2683	2380	3150	3352.67	3952.67	2737.67
ENSMUSG00000036241	3453	3552	3330	4475	4437	5244	5182	4913	4351	3445	4718.67	4815.33
ENSMUSG00000020267	3452	3685	3695	5007	5977	7922	7195	6688	5304	3610.67	6302	6395.67
ENSMUSG00000051439	3451	2375	3546	983	977	1264	1519	858	2305	3124	1074.67	1560.67
ENSMUSG00000033940	3449	3884	3601	4349	4403	6011	5802	5677	4565	3644.67	4921	5348
ENSMUSG00000044408	3449	3373	3296	3393	3486	3151	3645	3326	2910	3372.67	3343.33	3293.67
ENSMUSG00000055053	3447	3442	3882	5305	4674	6159	4367	3676	4142	3590.33	5379.33	4061.67
ENSMUSG00000030697	3446	3554	3316	3837	3869	5875	4872	4747	4217	3438.67	4527	4612
ENSMUSG00000062901	3446	3477	2965	2557	2053	1451	2867	2487	2607	3296	2020.33	2653.67
ENSMUSG00000053838	3445	3638	3364	3449	3172	5824	4306	3405	3624	3482.33	4148.33	3778.33
ENSMUSG00000011752	3443	3329	3189	2886	2930	5417	5220	4065	4441	3320.33	3744.33	4575.33
ENSMUSG00000026977	3441	3444	3407	3174	2374	3542	3515	2805	2866	3430.67	3030	3062
ENSMUSG00000017057	3438	3731	3292	2946	2940	6576	3412	2887	2956	3487	4154	3085
ENSMUSG00000051391	3438	3394	3302	3576	2984	6368	3772	2277	3563	3378	4309.33	3204
ENSMUSG00000025066	3438	3747	3602	3959	4397	6715	6407	5568	4518	3595.67	5023.67	5497.67
ENSMUSG00000020440	3437	3538	3428	4450	4350	5374	5847	6108	4475	3467.67	4724.67	5476.67
ENSMUSG00000031392	3434	3173	2919	3322	3010	4411	3601	2849	3046	3175.33	3581	3165.33
ENSMUSG00000031216	3433	3206	2958	2884	2252	2915	2224	1620	2773	3199	2683.67	2205.67
ENSMUSG00000022956	3432	3661	3565	4655	5794	6767	5689	5809	4342	3552.67	5738.67	5280
ENSMUSG00000060938	3430	4069	4218	3014	5152	4675	6641	6933	5179	3905.67	4280.33	6251
ENSMUSG00000035891	3427	3181	2422	3504	3298	5994	4668	3221	4034	3010	4265.33	3974.33
ENSMUSG00000056770	3426	3653	3405	3516	3005	4446	4078	3033	3359	3494.67	3655.67	3490
ENSMUSG00000028469	3423	3164	3353	4117	2640	2367	2746	2375	3710	3313.33	3041.33	2943.67
ENSMUSG00000037736	3422	3795	3742	3407	1810	1383	1583	1454	2262	3653	2200	1766.33
ENSMUSG00000024571	3422	3722	3331	3053	3806	5926	4978	4394	3932	3491.67	4261.67	4434.67
ENSMUSG00000032431	3421	3377	3362	4714	4077	6439	5114	4592	4387	3386.67	5076.67	4697.67
ENSMUSG00000027613	3417	3657	3689	4138	5302	9496	6216	5767	4531	3587.67	6312	5504.67
ENSMUSG00000038909	3417	3129	2936	3335	3151	4997	3679	2494	3335	3160.67	3827.67	3169.33
ENSMUSG00000039536	3415	3560	3382	3776	3103	5086	3815	2829	3289	3452.33	3988.33	3311
ENSMUSG00000024529	3414	1663	2367	1467	1826	3359	398	263	645	2481.33	2217.33	435.333
ENSMUSG00000004937	3410	3264	3037	3523	4081	6127	4868	3820	3524	3237	4577	4070.67
ENSMUSG00000028419	3409	3599	3522	3847	3245	4002	4676	4226	3318	3510	3698	4073.33
ENSMUSG00000021361	3409	3366	3573	4467	3928	5324	5315	5577	4758	3449.33	4573	5216.67
ENSMUSG00000023021	3407	3507	3474	4611	3936	4858	4591	4174	3577	3462.67	4468.33	4114
ENSMUSG00000021901	3404	3240	2789	3344	3227	5140	3283	2367	2937	3144.33	3903.67	2862.33
ENSMUSG00000060671	3401	4087	2549	3354	2683	4283	2884	2217	3305	3345.67	3440	2802
ENSMUSG00000066306	3400	4181	3735	4712	2835	4047	1800	1782	2878	3772	3864.67	2153.33
ENSMUSG00000034201	3400	3252	2999	2898	2855	4343	3209	2238	2598	3217	3365.33	2681.67
ENSMUSG00000034401	3397	3658	2892	4057	3277	3801	4425	3523	3223	3315.67	3711.67	3723.67
ENSMUSG00000020114	3396	3061	3024	3223	3266	6966	3090	2102	3399	3160.33	4485	2863.67
ENSMUSG00000022312	3396	3344	3309	3851	3440	4916	5270	5117	4073	3349.67	4069	4820
ENSMUSG00000020777	3395	2940	3039	2644	2467	3433	3714	2454	2908	3124.67	2848	3025.33
ENSMUSG00000031446	3394	3512	2850	3061	2775	4938	3338	2301	3124	3252	3591.33	2921
ENSMUSG00000023915	3392	3265	2929	3749	3361	3589	2730	1893	2631	3195.33	3566.33	2418
ENSMUSG00000049550	3391	3678	3192	3306	2761	4257	3511	2475	3148	3420.33	3441.33	3044.67
ENSMUSG00000020705	3391	3710	3049	3065	3036	4389	2845	2203	2956	3383.33	3496.67	2668
ENSMUSG00000024099	3389	3773	3433	3877	4576	6155	4693	4611	3650	3531.67	4869.33	4318
ENSMUSG00000002718	3388	3357	3318	3924	3647	7845	4101	3179	4160	3354.33	5138.67	3813.33
ENSMUSG00000014932	3388	3789	3059	4581	3445	4243	4816	3473	4223	3412	4089.67	4170.67
ENSMUSG00000026003	3386	3249	3312	3878	3207	5706	4635	3794	3717	3315.67	4263.67	4048.67
ENSMUSG00000020720	3386	3450	3345	4101	4706	8289	5641	4981	4161	3393.67	5698.67	4927.67
ENSMUSG00000022906	3384	3487	5350	3169	1793	2224	3414	2410	3894	4073.67	2395.33	3239.33
ENSMUSG00000024360	3379	3606	3325	3256	3187	6559	5102	4464	4088	3436.67	4334	4551.33
ENSMUSG00000062997	3378	3959	3683	4782	5409	7907	7755	8002	5675	3673.33	6032.67	7144
ENSMUSG00000031955	3378	3599	3337	4126	3415	4253	3534	2728	3594	3438	3931.33	3285.33
ENSMUSG00000041354	3375	3497	3505	5009	4669	5088	4555	3635	4245	3459	4922	4145
ENSMUSG00000042747	3374	4116	3650	4667	5298	7042	5625	5831	4231	3713.33	5669	5229
ENSMUSG00000029581	3374	4484	3355	6785	6351	10194	5868	5367	6926	3737.67	7776.67	6053.67
ENSMUSG00000028668	3373	3508	2995	2702	2741	4878	3389	2376	3064	3292	3440.33	2943
ENSMUSG00000027109	3372	3495	2977	3235	2879	4002	3180	2368	3048	3281.33	3372	2865.33
ENSMUSG00000021076	3372	3698	3366	3755	3437	5496	4659	4104	3585	3478.67	4229.33	4116
ENSMUSG00000004591	3369	3771	3648	4294	3341	3971	3319	2514	3780	3596	3868.67	3204.33
ENSMUSG00000025862	3366	3470	2815	3172	2107	3651	2577	1815	2586	3217	2976.67	2326
ENSMUSG00000034761	3366	3935	3209	4100	3517	7885	6432	4206	5615	3503.33	5167.33	5417.67
ENSMUSG00000025487	3362	3510	3148	3896	4291	7489	5470	4929	4194	3340	5225.33	4864.33
ENSMUSG00000006736	3362	3178	3024	3941	3675	4767	4780	4209	3688	3188	4127.67	4225.67
ENSMUSG00000040188	3362	3296	3100	3336	3213	4294	4325	3095	3245	3252.67	3614.33	3555
ENSMUSG00000024844	3362	3683	3415	4595	5884	9580	5950	5863	5184	3486.67	6686.33	5665.67
ENSMUSG00000027406	3360	3688	3329	4028	3263	5302	4693	4417	4056	3459	4197.67	4388.67
ENSMUSG00000041841	3359	4302	4137	5382	6093	7129	7521	7486	5438	3932.67	6201.33	6815
ENSMUSG00000025968	3358	3652	3234	3657	3794	5952	3994	3461	3832	3414.67	4467.67	3762.33
ENSMUSG00000005881	3358	3384	3465	4086	3937	4564	4533	4419	3601	3402.33	4195.67	4184.33
ENSMUSG00000024349	3358	4223	3868	5710	4512	5812	6618	6680	5428	3816.33	5344.67	6242
ENSMUSG00000059734	3356	3621	3480	4649	5188	5758	5180	5538	4076	3485.67	5198.33	4931.33
ENSMUSG00000037405	3355	3068	3766	2743	2017	1786	3753	2767	2127	3396.33	2182	2882.33
ENSMUSG00000005054	3354	3223	3478	2296	3493	3830	3394	2684	2864	3351.67	3206.33	2980.67
ENSMUSG00000003037	3354	3286	2917	3483	3558	4926	4818	4286	3586	3185.67	3989	4230
ENSMUSG00000059323	3353	3724	3544	4525	4440	5729	4979	4979	3947	3540.33	4898	4635
ENSMUSG00000028416	3352	3586	3347	3932	4374	6948	5917	5416	4522	3428.33	5084.67	5285
ENSMUSG00000032047	3351	3163	3220	3905	4065	6316	5008	4960	4659	3244.67	4762	4875.67
ENSMUSG00000020388	3351	3291	2846	3287	3267	2787	3001	2705	2422	3162.67	3113.67	2709.33
ENSMUSG00000029426	3350	3268	3534	3612	2335	2916	3202	2491	2970	3384	2954.33	2887.67
ENSMUSG00000029632	3350	3516	3838	4801	5517	4557	4847	5478	4121	3568	4958.33	4815.33
ENSMUSG00000054364	3350	3200	3189	3872	1747	2442	6337	5670	3806	3246.33	2687	5271
ENSMUSG00000023010	3350	3779	4071	4333	3601	3632	3020	2977	3309	3733.33	3855.33	3102
ENSMUSG00000086503	3348	3090	3190	4202	2665	4197	3238	2944	7	3209.33	3688	2063
ENSMUSG00000033149	3346	3716	3462	3346	2493	3842	2939	2563	3170	3508	3227	2890.67
ENSMUSG00000030275	3344	2982	3436	3624	2783	4246	2661	1867	2936	3254	3551	2488
ENSMUSG00000022698	3343	2815	2912	2702	3348	6332	3278	2472	3239	3023.33	4127.33	2996.33
ENSMUSG00000027200	3342	4992	3436	3438	2885	6036	3095	2079	2713	3923.33	4119.67	2629
ENSMUSG00000010358	3340	3704	5140	4263	3046	2631	4219	3905	4434	4061.33	3313.33	4186
ENSMUSG00000000399	3339	3710	3439	4477	4856	7009	5934	5599	4261	3496	5447.33	5264.67
ENSMUSG00000037851	3339	3021	2787	3290	3740	9567	3544	2248	3767	3049	5532.33	3186.33
ENSMUSG00000026483	3338	3810	2669	3283	2749	3342	2714	1882	2703	3272.33	3124.67	2433
ENSMUSG00000001768	3338	3080	3637	2689	1591	2091	1896	1513	2501	3351.67	2123.67	1970
ENSMUSG00000030660	3335	3671	3251	3129	2132	3490	2253	1581	2536	3419	2917	2123.33
ENSMUSG00000032097	3334	3098	3182	2957	1719	3258	3252	2749	3266	3204.67	2644.67	3089
ENSMUSG00000034210	3333	3008	3257	3697	2697	3548	2823	2661	2814	3199.33	3314	2766
ENSMUSG00000014402	3333	3431	2890	3060	3273	4668	4029	3672	2672	3218	3667	3457.67
ENSMUSG00000022801	3333	3348	3186	3478	2718	4741	2383	1773	2939	3289	3645.67	2365
ENSMUSG00000039004	3331	3588	2592	7023	1710	1659	2004	2365	3097	3170.33	3464	2488.67
ENSMUSG00000022752	3331	2815	3023	3171	3210	7130	4465	3539	4125	3056.33	4503.67	4043
ENSMUSG00000021843	3329	4017	3642	3365	3220	3893	3669	3145	3107	3662.67	3492.67	3307
ENSMUSG00000046916	3327	3606	4478	6022	4080	3729	6277	5849	5016	3803.67	4610.33	5714
ENSMUSG00000028797	3325	3580	3369	4392	3924	4621	4962	4872	4100	3424.67	4312.33	4644.67
ENSMUSG00000027423	3321	2827	3169	2076	1941	3342	2843	2382	2964	3105.67	2453	2729.67
ENSMUSG00000029763	3321	3534	3004	4934	3828	5064	4875	3114	3514	3286.33	4608.67	3834.33
ENSMUSG00000041645	3320	3212	3654	3705	3370	4951	4518	3641	4300	3395.33	4008.67	4153
ENSMUSG00000079020	3320	5420	1701	1397	1453	2272	374	657	363	3480.33	1707.33	464.667
ENSMUSG00000025027	3320	3206	2635	3442	4246	6736	6546	5411	4113	3053.67	4808	5356.67
ENSMUSG00000014195	3319	3579	3361	3894	3539	5601	3650	3320	3501	3419.67	4344.67	3490.33
ENSMUSG00000025728	3319	2793	2449	3020	3391	4855	4096	3024	3088	2853.67	3755.33	3402.67
ENSMUSG00000021493	3316	3789	2793	3329	3498	5017	4151	3831	2962	3299.33	3948	3648
ENSMUSG00000063480	3313	3179	3395	3606	3714	6318	4357	3971	3417	3295.67	4546	3915
ENSMUSG00000030265	3312	3118	2799	2947	3291	3603	2835	2565	2544	3076.33	3280.33	2648
ENSMUSG00000028149	3310	4311	3436	3195	2771	5459	5237	3624	5148	3685.67	3808.33	4669.67
ENSMUSG00000038457	3309	3016	3257	3768	3057	1395	2954	3051	2799	3194	2740	2934.67
ENSMUSG00000033088	3308	3613	3245	3804	4907	6443	5843	4428	3537	3388.67	5051.33	4602.67
ENSMUSG00000059970	3306	3643	3650	1918	1939	1185	960	930	933	3533	1680.67	941
ENSMUSG00000026914	3303	3393	3141	3720	4634	8564	5008	4254	3864	3279	5639.33	4375.33
ENSMUSG00000021595	3303	3213	2801	3367	3589	9296	4780	3668	4378	3105.67	5417.33	4275.33
ENSMUSG00000078619	3302	3327	3091	4144	4149	5265	4489	3860	4336	3240	4519.33	4228.33
ENSMUSG00000038543	3301	3958	2869	4263	4048	2143	4967	4753	3246	3376	3484.67	4322
ENSMUSG00000030067	3301	3365	3134	3562	2397	2575	3579	3429	2420	3266.67	2844.67	3142.67
ENSMUSG00000047879	3301	3101	3055	3295	3405	6693	4959	4307	4196	3152.33	4464.33	4487.33
ENSMUSG00000032849	3300	3138	3162	2506	1821	2546	2192	1806	1949	3200	2291	1982.33
ENSMUSG00000054252	3299	3119	1934	1265	939	343	446	323	384	2784	849	384.333
ENSMUSG00000005354	3299	3325	3192	3971	4310	6750	4438	3966	3162	3272	5010.33	3855.33
ENSMUSG00000024976	3295	3475	2765	2822	2539	4090	3450	2536	2740	3178.33	3150.33	2908.67
ENSMUSG00000027879	3294	3370	3061	3699	3576	5464	4986	4342	3793	3241.67	4246.33	4373.67
ENSMUSG00000068739	3294	3631	2865	3617	4158	7150	4823	3939	3521	3263.33	4975	4094.33
ENSMUSG00000030647	3294	3140	3182	3954	4055	4289	5614	5082	3668	3205.33	4099.33	4788
ENSMUSG00000028037	3292	3092	5850	3779	1539	1187	4505	2699	4613	4078	2168.33	3939
ENSMUSG00000026208	3288	3011	2525	2140	2433	5153	1647	962	2041	2941.33	3242	1550
ENSMUSG00000040356	3287	3447	2843	3996	3186	4751	2959	2409	2834	3192.33	3977.67	2734
ENSMUSG00000007411	3283	3711	1848	4370	4083	5246	3620	3538	4313	2947.33	4566.33	3823.67
ENSMUSG00000048307	3281	3575	3298	3597	3033	4172	4631	3280	3804	3384.67	3600.67	3905
ENSMUSG00000009293	3280	2922	2720	2760	2700	4618	4016	3041	3064	2974	3359.33	3373.67
ENSMUSG00000027951	3276	3221	3928	3624	2065	2761	2209	1402	3149	3475	2816.67	2253.33
ENSMUSG00000001017	3274	3304	3196	3615	3293	4906	3898	2762	3287	3258	3938	3315.67
ENSMUSG00000026837	3273	1916	2341	1489	1959	2509	848	520	1011	2510	1985.67	793
ENSMUSG00000003549	3273	3243	3498	4005	4390	8774	3730	3148	3139	3338	5723	3339
ENSMUSG00000031930	3273	3093	2853	2671	2666	3811	2944	2271	2445	3073	3049.33	2553.33
ENSMUSG00000041890	3270	3607	3594	4934	3266	3766	3026	2584	3106	3490.33	3988.67	2905.33
ENSMUSG00000090019	3270	3380	3215	4377	3579	3892	4467	4339	4005	3288.33	3949.33	4270.33
ENSMUSG00000036087	3269	3699	3106	3083	3324	4941	3390	2341	3229	3358	3782.67	2986.67
ENSMUSG00000028478	3268	3245	3399	3215	3133	4512	4588	4676	3853	3304	3620	4372.33
ENSMUSG00000001750	3267	3320	3544	3518	3081	3367	4472	3766	3539	3377	3322	3925.67
ENSMUSG00000026179	3265	3440	3416	6853	5058	3212	4454	4430	4562	3373.67	5041	4482
ENSMUSG00000030127	3265	2972	2722	3313	4291	7130	5405	4543	3946	2986.33	4911.33	4631.33
ENSMUSG00000037235	3262	3151	3215	5126	3453	2859	4963	4506	3516	3209.33	3812.67	4328.33
ENSMUSG00000026288	3261	3546	2911	2497	2275	4983	2492	1593	2639	3239.33	3251.67	2241.33
ENSMUSG00000048546	3261	3261	3074	2673	1937	2222	2093	1487	2104	3198.67	2277.33	1894.67
ENSMUSG00000005873	3258	3318	3203	3795	3476	4393	4735	4182	4075	3259.67	3888	4330.67
ENSMUSG00000019210	3253	3550	3418	3418	3262	4284	4435	3845	3669	3407	3654.67	3983
ENSMUSG00000034354	3253	3412	2913	2975	2356	3496	1829	1420	2317	3192.67	2942.33	1855.33
ENSMUSG00000043998	3253	3643	3194	3431	4983	7215	5518	4514	3814	3363.33	5209.67	4615.33
ENSMUSG00000027502	3252	3326	2930	3145	2900	4275	3575	3316	2882	3169.33	3440	3257.67
ENSMUSG00000026021	3250	3439	3500	3798	3956	4730	5451	4930	3999	3396.33	4161.33	4793.33
ENSMUSG00000020184	3250	3192	2836	3076	2846	4483	4424	2136	2552	3092.67	3468.33	3037.33
ENSMUSG00000068015	3250	3393	2945	2905	2445	3584	3141	1950	2957	3196	2978	2682.67
ENSMUSG00000024952	3248	3605	3215	3926	3593	6447	3596	2654	3310	3356	4655.33	3186.67
ENSMUSG00000031537	3247	3365	3158	3229	2931	3785	2813	2331	2559	3256.67	3315	2567.67
ENSMUSG00000026385	3245	3220	3349	3502	4320	4856	4672	5574	4227	3271.33	4226	4824.33
ENSMUSG00000035725	3244	2931	3302	2999	2257	3140	2696	2013	2516	3159	2798.67	2408.33
ENSMUSG00000018906	3242	3388	2880	2266	2211	3208	2128	1741	1541	3170	2561.67	1803.33
ENSMUSG00000032330	3239	3924	3675	4848	5511	6108	5806	5792	4425	3612.67	5489	5341
ENSMUSG00000020530	3238	3343	3238	3518	2816	3633	3559	3593	3198	3273	3322.33	3450
ENSMUSG00000025290	3237	3860	3748	4613	4613	6965	7072	7139	5171	3615	5397	6460.67
ENSMUSG00000021576	3235	3323	3041	3110	3288	4962	3919	3962	3085	3199.67	3786.67	3655.33
ENSMUSG00000014077	3232	3270	3149	3295	2565	4497	3726	2970	3089	3217	3452.33	3261.67
ENSMUSG00000030339	3232	3467	3432	3911	3774	5013	4181	4060	3764	3377	4232.67	4001.67
ENSMUSG00000031402	3229	2915	3034	4055	2860	3610	5082	4538	3716	3059.33	3508.33	4445.33
ENSMUSG00000027170	3227	3631	3486	4053	3957	7388	5117	5146	4311	3448	5132.67	4858
ENSMUSG00000005534	3227	2638	3124	1853	993	1511	1710	1535	1165	2996.33	1452.33	1470
ENSMUSG00000029705	3225	3203	2771	3329	2937	3803	2640	1996	2703	3066.33	3356.33	2446.33
ENSMUSG00000025793	3225	3521	2870	3182	3243	5286	3447	2683	2846	3205.33	3903.67	2992
ENSMUSG00000079481	3224	3710	2945	3001	1949	2974	2069	1839	1986	3293	2641.33	1964.67
ENSMUSG00000038370	3223	3113	2784	1773	2897	2207	1036	1030	860	3040	2292.33	975.333
ENSMUSG00000028645	3223	3892	2736	2664	2460	5683	5169	3146	3009	3283.67	3602.33	3774.67
ENSMUSG00000016541	3223	2865	2629	2967	3323	5360	4898	3993	3337	2905.67	3883.33	4076
ENSMUSG00000025268	3222	3429	2566	3247	3972	4196	3883	2730	2064	3072.33	3805	2892.33
ENSMUSG00000001995	3222	3429	2178	1966	2016	3398	1166	1010	1549	2943	2460	1241.67
ENSMUSG00000041408	3221	3147	3109	3231	2705	4364	3089	2226	3186	3159	3433.33	2833.67
ENSMUSG00000027598	3220	3424	2761	3151	2308	3762	2632	1841	2679	3135	3073.67	2384
ENSMUSG00000044496	3220	3467	1759	3604	3905	4744	3283	3222	3359	2815.33	4084.33	3288
ENSMUSG00000020225	3220	3436	3712	3819	3809	4358	4515	3872	3177	3456	3995.33	3854.67
[truncated: 41,652 more rows]

## Sheet: gene_norm
ID	geneSymbol	DN.394.B	DN.449.B	DN.450.B	ICN.351.B	ICN.352.B	ICN.357.B	TOMATO.1B	TOMATO.2B	TOMATO.3B
ENSMUSG00000102693	4933401J01Rik	-6.91411	-1.1178	-3.27001	-1.70227	-3.21272	-1.90067	-6.91411	-4.44261	-4.61907
ENSMUSG00000064842	Gm26206	-6.91411	-3.68209	-2.88411	-3.21141	-4.59136	-3.24312	-4.76685	-4.44261	-6.91411
ENSMUSG00000051951	Xkr4	-1.57852	-3.14924	-2.57995	-2.2679	-3.21272	-0.837054	-3.03446	-1.52469	-0.838782
ENSMUSG00000102851	Gm18956	-2.70446	-3.14924	-3.27001	-1.70227	-3.74327	-1.45348	-6.91411	-3.0424	-6.91411
ENSMUSG00000103377	Gm37180	-3.09374	-6.91411	-4.64088	-3.74201	-6.91411	-3.24312	-4.76685	-6.91411	-6.91411
ENSMUSG00000104017	Gm37363	-2.14573	-0.82312	-0.565118	-0.0915048	-4.59136	-0.67884	-2.73226	-4.44261	-1.3324
ENSMUSG00000103025	Gm37686	-3.09374	-0.914819	-1.35926	-0.803173	-1.86872	-0.231493	-3.93963	-3.57891	-1.90237
ENSMUSG00000103201	Gm37329	-3.09374	-1.3541	-4.64088	-2.2679	-3.21272	-1.01478	-3.93963	-6.91411	-2.08864
ENSMUSG00000103147	Gm7341	-4.48768	-6.91411	-6.91411	-4.59022	-4.59136	-4.61767	-6.91411	-6.91411	-4.61907
ENSMUSG00000103161	Gm38148	-1.43009	-0.82312	-2.57995	-0.980965	-0.890728	-0.923181	-6.91411	-6.91411	-2.55386
ENSMUSG00000102331	Gm19938	-1.74399	-0.130843	-1.14126	-1.297	-1.55555	-0.837054	-3.03446	-4.44261	-1.73743
ENSMUSG00000102348	Gm10568	-2.70446	-6.91411	-6.91411	-3.74201	-6.91411	-4.61767	-3.93963	-6.91411	-6.91411
ENSMUSG00000102592	Gm38385	-6.91411	-6.91411	-6.91411	-3.74201	-6.91411	-6.91411	-6.91411	-6.91411	-6.91411
ENSMUSG00000102343	Gm37381	-1.93092	-1.63683	-2.88411	-0.1435	-0.573243	-1.33068	-6.91411	-4.44261	-2.55386
ENSMUSG00000025900	Rp1	-0.677894	0.62278	-0.865814	0.143602	-0.503702	0.420472	-2.48254	-4.44261	-1.21924
ENSMUSG00000102948	Gm6101	-2.70446	-3.68209	-3.7984	-1.41986	-1.55555	-2.3009	-6.91411	-3.0424	-3.24474
ENSMUSG00000104123	Gm37483	-3.62852	-0.914819	-2.32889	-1.297	-1.18518	-1.33068	-3.41719	-4.44261	-3.24474
ENSMUSG00000025902	Sox17	7.84205	8.03078	7.98969	8.36319	8.29793	8.35634	7.64321	8.42224	8.27579
ENSMUSG00000104238	Gm37587	1.80377	1.46368	1.67237	1.96178	2.31814	1.5658	0.847984	1.109	2.51373
ENSMUSG00000102269	Gm7357	-0.855917	-0.306014	-1.35926	0.0541026	-1.18518	0.109479	-2.08431	-0.899601	-0.471684
ENSMUSG00000096126	Gm22307	-6.91411	-6.91411	-3.7984	-6.91411	-6.91411	-6.91411	-6.91411	-6.91411	-6.91411
ENSMUSG00000103003	Gm38076	-6.91411	-6.91411	-6.91411	-6.91411	-6.91411	-4.61767	-6.91411	-6.91411	-6.91411
ENSMUSG00000104328	Gm37323	-6.91411	-2.45537	-2.32889	-3.21141	-1.70365	-1.21752	-4.76685	-6.91411	-2.85833
ENSMUSG00000102735	Gm7369	-6.91411	-6.91411	-4.64088	-2.51946	-4.59136	-6.91411	-6.91411	-6.91411	-6.91411
ENSMUSG00000098104	Gm6085	-0.37669	0.374271	0.426006	-0.721871	-0.437359	-0.67884	-1.29887	0.23495	-0.757509
ENSMUSG00000102175	Gm6119	-6.91411	-2.45537	-3.27001	-6.91411	-3.21272	-2.55219	-2.73226	-6.91411	-2.55386
ENSMUSG00000088000	Gm25493	-4.48768	-4.53618	-6.91411	-6.91411	-3.74327	-6.91411	-6.91411	-6.91411	-6.91411
ENSMUSG00000103265	Gm2053	-3.62852	-1.98881	-4.64088	-3.21141	-4.59136	-3.77254	-3.93963	-6.91411	-3.77409
ENSMUSG00000103922	Gm6123	0.776964	0.806272	0.96165	0.382943	0.554519	0.761468	1.15483	1.76593	0.759722
ENSMUSG00000033845	Mrpl15	6.16683	6.2927	6.32926	5.44396	5.59199	5.24903	6.77779	6.28891	5.93504
ENSMUSG00000102275	Gm37144	-3.62852	-3.68209	-6.91411	-6.91411	-4.59136	-4.61767	-6.91411	-6.91411	-2.85833
ENSMUSG00000025903	Lypla1	6.72625	6.88486	7.17173	6.29061	6.68416	6.62013	7.08572	7.21644	6.56408
ENSMUSG00000104217	Gm37988	-3.62852	-1.98881	-1.92896	-4.59022	-3.21272	-3.24312	-2.48254	-4.44261	-2.30258
ENSMUSG00000033813	Tcea1	6.51815	6.37729	6.46732	6.25277	6.15989	6.09442	6.72873	6.52866	6.34639
ENSMUSG00000062588	Gm6104	-0.855917	-0.245229	-0.206486	-2.05377	-1.08021	-0.287515	-0.793149	-0.899601	-1.90237
ENSMUSG00000103280	Gm37277	-3.62852	-1.98881	-3.27001	0.0541026	-1.55555	-1.45348	-3.41719	-2.65222	-1.73743
ENSMUSG00000002459	Rgs20	-1.17244	-6.91411	-2.32889	-1.55417	-1.55555	-1.90067	-4.76685	-6.91411	-2.30258
ENSMUSG00000091305	Gm17100	-6.91411	-6.91411	-6.91411	-2.2679	-3.74327	-2.55219	-6.91411	-6.91411	-6.91411
ENSMUSG00000102653	Gm37079	-1.29552	-0.505431	-0.498808	-0.1435	-1.86872	-0.40654	-6.91411	-4.44261	-1.3324
ENSMUSG00000085623	Gm16041	-2.39821	-1.3541	-4.64088	-2.51946	-0.890728	-3.24312	-6.91411	-6.91411	-3.77409
ENSMUSG00000091665	Gm17101	-3.09374	-6.91411	-3.7984	-4.59022	-2.52081	-6.91411	-6.91411	-6.91411	-6.91411
ENSMUSG00000033793	Atp6v1h	6.85573	6.67285	6.94111	6.83957	6.82681	6.81976	7.03968	6.81852	6.61456
ENSMUSG00000104352	Gm7182	-3.09374	-6.91411	-4.64088	-6.91411	-6.91411	-6.91411	-6.91411	-6.91411	-3.24474
ENSMUSG00000104046	Gm37567	-4.48768	-3.14924	-6.91411	-3.74201	-6.91411	-3.24312	-6.91411	-6.91411	-6.91411
ENSMUSG00000102907	Gm38264	-2.70446	-6.91411	-2.57995	-1.297	-0.646307	-4.61767	-4.76685	-6.91411	-4.61907
ENSMUSG00000025905	Oprk1	-2.70446	-1.3541	-2.11511	-1.70227	-1.08021	-1.90067	-6.91411	-6.91411	-2.85833
ENSMUSG00000103936	Gm36965	-6.91411	-6.91411	-6.91411	-4.59022	-6.91411	-6.91411	-6.91411	-6.91411	-6.91411
ENSMUSG00000093015	Gm22463	-4.48768	-4.53618	-3.7984	-3.74201	-3.74327	-4.61767	-6.91411	-3.57891	-6.91411
ENSMUSG00000103519	Gm37429	-2.39821	-2.76098	-2.32889	-1.297	-6.91411	-1.90067	-6.91411	-6.91411	-3.24474
ENSMUSG00000033774	Npbwr1	-2.39821	-0.505431	-3.7984	-1.18379	-0.72327	-1.90067	-6.91411	-6.91411	-2.85833
ENSMUSG00000103090	Gm19214	-4.48768	-2.76098	-4.64088	-2.2679	-6.91411	-3.77254	-6.91411	-6.91411	-2.30258
ENSMUSG00000025907	Rb1cc1	6.40966	6.38452	6.59141	6.39283	6.74703	6.4555	6.27835	5.97205	6.39941
ENSMUSG00000090031	4732440D04Rik	1.97331	1.8593	2.08287	2.27073	1.79082	1.89008	1.90067	1.84375	2.3674
ENSMUSG00000087247	Alkal1	-4.48768	-2.76098	-3.7984	-2.51946	-6.91411	-4.61767	-3.93963	-6.91411	-3.77409
ENSMUSG00000103355	Gm2147	-0.310282	-0.369472	-0.154512	-0.311774	-1.55555	-1.01478	-0.723747	0.0891977	-1.21924
ENSMUSG00000102706	Gm7417	-6.91411	-3.68209	-6.91411	-6.91411	-2.82568	-4.61767	-6.91411	-6.91411	-6.91411
ENSMUSG00000103845	Gm19026	-2.39821	-1.01274	-2.32889	-2.2679	-2.26927	-1.01478	-3.03446	-6.91411	-2.85833
ENSMUSG00000033740	St18	-0.764162	0.120799	-0.435413	1.46771	0.554519	1.28768	-2.26973	-3.57891	-1.73743
ENSMUSG00000103329	Gm42492	-4.48768	-4.53618	-3.27001	-6.91411	-6.91411	-3.77254	-4.76685	-6.91411	-6.91411
ENSMUSG00000104385	Gm7449	-6.91411	-6.91411	-4.64088	-2.82434	-6.91411	-2.85668	-3.93963	-4.44261	-6.91411
ENSMUSG00000102135	Gm37108	-1.17244	-0.306014	-0.0558639	-2.05377	-1.29839	-1.45348	-1.51636	-0.255662	-2.85833
ENSMUSG00000103282	Gm37275	-6.91411	-6.91411	-6.91411	-4.59022	-4.59136	-4.61767	-6.91411	-6.91411	-6.91411
ENSMUSG00000102534	Gm37225	-4.48768	-4.53618	-3.27001	-3.21141	-3.74327	-6.91411	-6.91411	-6.91411	-4.61907
ENSMUSG00000103629	Gm5694	-3.62852	-3.68209	-6.91411	-6.91411	-6.91411	-6.91411	-6.91411	-6.91411	-3.24474
ENSMUSG00000051285	Pcmtd1	6.81633	6.56825	6.92005	7.1246	7.26908	7.16224	6.32055	6.76852	7.1361
ENSMUSG00000098201	Gm26983	-3.62852	-1.80211	-1.92896	-6.91411	-3.21272	-3.77254	-1.92004	-1.69031	-1.11431
ENSMUSG00000103509	Gm38372	-0.446303	0.166259	-0.865814	-0.19744	-0.198845	-0.0269158	-1.20129	-0.899601	0.0182564
ENSMUSG00000048538	Gm9826	-0.677894	-0.578538	-0.951915	-1.55417	-1.70365	-1.01478	-0.533574	-0.541998	-0.471684
ENSMUSG00000077244	Gm23274	-6.91411	-6.91411	-6.91411	-6.91411	-6.91411	-4.61767	-6.91411	-6.91411	-4.61907
ENSMUSG00000102768	Gm19002	-6.91411	-2.45537	-4.64088	-1.297	-3.21272	-2.85668	-3.41719	-6.91411	-6.91411
ENSMUSG00000097797	Gm26901	-1.93092	-0.130843	-0.565118	-0.980965	-1.86872	-1.45348	-1.63878	-1.52469	-2.08864
ENSMUSG00000103498	Gm18984	-6.91411	-3.14924	-6.91411	-6.91411	-6.91411	-6.91411	-6.91411	-6.91411	-6.91411
ENSMUSG00000103067	Gm30414	-3.09374	-3.68209	-4.64088	-1.55417	-4.59136	-2.85668	-6.91411	-6.91411	-2.85833
ENSMUSG00000102320	Gm37791	-4.48768	-6.91411	-6.91411	-6.91411	-4.59136	-6.91411	-6.91411	-6.91411	-6.91411
ENSMUSG00000104226	Gm7470	-6.91411	-3.14924	-6.91411	-3.21141	-6.91411	-3.77254	-6.91411	-6.91411	-6.91411
ENSMUSG00000103903	Rps2-ps2	-3.62852	-1.98881	-4.64088	-3.21141	-1.70365	-2.3009	-6.91411	-6.91411	-3.24474
ENSMUSG00000103557	Gm38216	-3.62852	-4.53618	-3.7984	-6.91411	-3.74327	-2.85668	-6.91411	-6.91411	-6.91411
ENSMUSG00000025909	Sntg1	-0.677894	0.777266	-0.104345	0.30749	0.306081	1.16781	-3.41719	-1.69031	-0.471684
ENSMUSG00000102647	Gm38024	-4.48768	-3.68209	-6.91411	-6.91411	-6.91411	-3.77254	-6.91411	-6.91411	-6.91411
ENSMUSG00000086235	Gm16284	-4.48768	-2.45537	-3.7984	-6.91411	-6.91411	-3.77254	-6.91411	-2.65222	-2.30258
ENSMUSG00000102253	Gm38259	-2.14573	-1.98881	-2.32889	-1.55417	-2.26927	-0.837054	-6.91411	-1.52469	-3.24474
ENSMUSG00000093970	Gm23358	-4.48768	-6.91411	-6.91411	-6.91411	-4.59136	-3.24312	-6.91411	-6.91411	-6.91411
ENSMUSG00000103884	Gm37005	-6.91411	-2.76098	-3.7984	-6.91411	-3.74327	-3.24312	-6.91411	-4.44261	-2.85833
ENSMUSG00000084353	Gm15452	-0.953907	-0.43585	-0.00895932	-1.297	-1.42125	-1.01478	-0.866059	-1.37613	-0.838782
ENSMUSG00000103933	Gm36964	-0.37669	0.166259	-0.0558639	-1.55417	-0.98236	-1.11259	-0.419429	-0.464913	-0.680571
ENSMUSG00000076135	Gm24276	0.394432	0.655029	0.75976	-0.0915048	-0.0427245	-0.837054	0.196449	0.891725	0.731846
ENSMUSG00000086195	Gm6152	-4.48768	-4.53618	-6.91411	-6.91411	-6.91411	-3.77254	-6.91411	-4.44261	-6.91411
ENSMUSG00000104504	Gm7445	-6.91411	-4.53618	-6.91411	-6.91411	-6.91411	-6.91411	-6.91411	-6.91411	-6.91411
ENSMUSG00000066693	Gm7493	-2.70446	-3.14924	-3.27001	-3.21141	-4.59136	-4.61767	-2.08431	-2.65222	-3.77409
ENSMUSG00000102316	Gm37629	-2.70446	-2.20331	-2.88411	-0.980965	-1.08021	-1.45348	-6.91411	-6.91411	-6.91411
ENSMUSG00000103819	Gm38008	-6.91411	-6.91411	-6.91411	-3.21141	-6.91411	-6.91411	-6.91411	-6.91411	-6.91411
ENSMUSG00000102871	Gm37143	-2.14573	-1.80211	-3.27001	-1.18379	-3.21272	-1.45348	-6.91411	-2.34541	-6.91411
ENSMUSG00000101571	Gm6187	-6.91411	-6.91411	-6.91411	-6.91411	-3.74327	-6.91411	-6.91411	-6.91411	-6.91411
ENSMUSG00000104428	Gm18299	-6.91411	-2.45537	-6.91411	-2.82434	-6.91411	-6.91411	-6.91411	-6.91411	-6.91411
ENSMUSG00000102272	Gm7512	-3.62852	-6.91411	-4.64088	-3.74201	-2.82568	-2.3009	-6.91411	-6.91411	-6.91411
ENSMUSG00000065625	Gm24765	-4.48768	-6.91411	-6.91411	-3.74201	-3.21272	-4.61767	-4.76685	-6.91411	-4.61907
ENSMUSG00000103411	Gm18300	-3.62852	-3.68209	-6.91411	-2.2679	-3.74327	-6.91411	-4.76685	-6.91411	-3.24474
ENSMUSG00000061024	Rrs1	5.2858	4.81062	4.89398	4.81328	4.72942	4.67464	6.44444	5.55967	4.92757
ENSMUSG00000025911	Adhfe1	2.41729	2.02886	2.59659	2.49135	1.88458	2.1335	2.43611	2.6475	1.86285
ENSMUSG00000079671	2610203C22Rik	4.15269	4.48477	4.41763	2.78356	2.89588	2.7768	3.44257	3.96481	3.49205
ENSMUSG00000081441	Gm6161	-3.62852	-1.23112	-1.04348	-1.70227	-2.52081	-2.08695	-1.1099	-1.24145	-2.08864
ENSMUSG00000067879	3110035E14Rik	-0.953907	-1.48855	-1.24614	-0.644907	-2.26927	-3.24312	-1.29887	-2.65222	-1.58942
ENSMUSG00000099827	Gm29520	-6.91411	-6.91411	-6.91411	-6.91411	-6.91411	-4.61767	-6.91411	-6.91411	-6.91411
ENSMUSG00000025912	Mybl1	0.807192	0.655029	0.96165	1.04833	0.226464	0.234086	1.60944	0.737179	1.20714
ENSMUSG00000045210	Vcpip1	5.37931	4.80165	5.11389	5.35542	5.54558	5.63916	5.86847	5.41804	5.1908
ENSMUSG00000097893	1700034P13Rik	-0.596496	-0.736903	-0.374687	0.26823	-0.646307	-0.3458	-0.313657	-0.464913	-1.0165
ENSMUSG00000025915	Sgk3	5.01503	5.10573	5.45444	5.08163	4.99268	5.20276	4.69739	4.70564	5.08184
ENSMUSG00000046334	Gm6195	-2.70446	-4.53618	-2.32889	-4.59022	-4.59136	-6.91411	-3.93963	-3.0424	-6.91411
ENSMUSG00000088916	Gm22607	-4.48768	-3.68209	-6.91411	-6.91411	-4.59136	-6.91411	-6.91411	-6.91411	-4.61907
ENSMUSG00000046101	Mcmdc2	-2.14573	0.486053	-0.951915	0.186352	-1.29839	0.234086	-1.63878	-3.57891	-0.408275
ENSMUSG00000098234	Snhg6	4.16441	4.33357	4.47651	2.91647	3.38269	2.96238	4.19561	3.67237	3.28225
ENSMUSG00000093178	Snord87	-1.57852	-4.53618	-2.88411	-3.21141	-3.74327	-2.55219	-2.26973	-2.65222	-2.85833
ENSMUSG00000099032	Tcf24	-2.39821	-3.14924	-2.11511	-2.05377	-0.437359	-1.73572	-0.866059	-1.24145	-0.680571
ENSMUSG00000025916	Ppp1r42	-4.48768	-3.68209	-3.7984	-1.70227	-3.74327	-1.58771	-3.93963	-6.91411	-4.61907
ENSMUSG00000087199	Gm15818	-6.91411	-4.53618	-3.7984	-2.82434	-3.74327	-2.08695	-3.93963	-6.91411	-6.91411
ENSMUSG00000095780	Gm24674	-4.48768	-6.91411	-6.91411	-6.91411	-3.74327	-4.61767	-6.91411	-6.91411	-6.91411
ENSMUSG00000025917	Cops5	6.87948	7.02717	7.1209	6.41659	6.41011	6.3044	7.18295	6.78587	6.53765
ENSMUSG00000056763	Cspp1	4.31926	4.30845	4.30613	4.30569	4.51371	4.32601	4.50662	4.56797	4.45149
ENSMUSG00000102356	1700047N06Rik	-4.48768	-6.91411	-4.64088	-2.2679	-6.91411	-1.90067	-3.93963	-4.44261	-6.91411
ENSMUSG00000067851	Arfgef1	5.92207	5.7075	5.57768	5.5305	6.03328	5.76326	6.06021	5.66739	5.99417
ENSMUSG00000088153	Gm26348	-4.48768	-2.20331	-3.7984	-1.55417	-1.86872	-4.61767	-3.93963	-4.44261	-3.77409
ENSMUSG00000102556	Gm37569	-3.09374	-1.23112	-3.27001	-1.86734	-4.59136	-2.85668	-3.03446	-2.65222	-1.58942
ENSMUSG00000042501	Cpa6	-2.14573	-0.306014	-0.707646	0.382943	-0.503702	-0.3458	-6.91411	-4.44261	-1.90237
ENSMUSG00000103810	Gm38005	-6.91411	-3.68209	-4.64088	-2.82434	-3.21272	-2.08695	-6.91411	-6.91411	-6.91411
ENSMUSG00000083422	Gm15604	-4.48768	-6.91411	-6.91411	-2.82434	-1.55555	-3.77254	-6.91411	-6.91411	-3.24474
ENSMUSG00000094979	Gm25253	-6.91411	-6.91411	-6.91411	-6.91411	-3.74327	-4.61767	-6.91411	-6.91411	-4.61907
ENSMUSG00000081417	Gm15603	-3.62852	-6.91411	-3.7984	-6.91411	-4.59136	-6.91411	-6.91411	-6.91411	-6.91411
ENSMUSG00000103448	Gm37133	-4.48768	-1.80211	-2.88411	-2.2679	-6.91411	-2.08695	-6.91411	-6.91411	-6.91411
ENSMUSG00000100212	Gm5522	-3.09374	-3.14924	-6.91411	-3.21141	-3.21272	-2.55219	-3.41719	-6.91411	-3.24474
ENSMUSG00000100648	Gm28659	-6.91411	-2.76098	-6.91411	-4.59022	-3.21272	-6.91411	-3.93963	-2.09254	-6.91411
ENSMUSG00000048960	Prex2	7.70026	7.42183	7.43554	7.9195	8.08043	7.82694	7.21727	7.47519	8.12538
ENSMUSG00000077318	Gm24173	-6.91411	-6.91411	-6.91411	-3.74201	-4.59136	-6.91411	-6.91411	-6.91411	-6.91411
ENSMUSG00000101827	Gm28686	-2.70446	-3.14924	-4.64088	-2.2679	-6.91411	-3.24312	-3.41719	-2.65222	-3.77409
ENSMUSG00000103494	Gm37410	-3.62852	-2.76098	-4.64088	-2.51946	-4.59136	-3.24312	-6.91411	-6.91411	-3.24474
ENSMUSG00000057715	A830018L16Rik	-1.57852	0.253095	-1.04348	0.382943	-0.804571	-0.0754052	-3.93963	-1.87745	-2.30258
ENSMUSG00000103825	Gm38178	-2.70446	-2.20331	-4.64088	-1.86734	-4.59136	-2.3009	-2.73226	-4.44261	-4.61907
ENSMUSG00000099845	Gm29273	-4.48768	-6.91411	-4.64088	-3.74201	-6.91411	-4.61767	-6.91411	-6.91411	-6.91411
ENSMUSG00000103561	Gm38069	-1.29552	0.166259	-2.57995	-1.70227	-1.08021	-1.73572	-3.93963	-3.57891	-1.73743
ENSMUSG00000101610	Gm7560	-0.0715573	0.21033	0.492715	0.26823	-0.254879	-0.0754052	0.266341	0.769441	-0.0286556
ENSMUSG00000093864	Gm22633	-4.48768	-6.91411	-6.91411	-3.74201	-3.74327	-6.91411	-6.91411	-6.91411	-4.61907
ENSMUSG00000098555	Mir6341	-6.91411	-4.53618	-6.91411	-4.59022	-4.59136	-4.61767	-6.91411	-6.91411	-6.91411
ENSMUSG00000097628	Gm2383	-4.48768	-4.53618	-6.91411	-3.74201	-6.91411	-4.61767	-4.76685	-3.57891	-4.61907
ENSMUSG00000098163	Gm6216	-3.09374	-2.45537	-2.88411	-2.05377	-4.59136	-3.77254	-6.91411	-6.91411	-6.91411
ENSMUSG00000097171	Gm17644	-2.70446	-4.53618	-3.7984	-2.05377	-3.21272	-3.24312	-3.41719	-4.44261	-6.91411
ENSMUSG00000101314	Gm29663	-6.91411	-4.53618	-6.91411	-4.59022	-6.91411	-3.24312	-6.91411	-6.91411	-6.91411
ENSMUSG00000016918	Sulf1	4.62737	4.36803	4.87066	6.56774	7.20042	6.96731	5.335	5.82631	5.51189
ENSMUSG00000025938	Slco5a1	0.545525	1.53473	0.492715	2.76253	2.73976	2.35092	1.05962	1.38367	1.3966
ENSMUSG00000104518	Gm37162	-3.09374	-3.68209	-6.91411	-6.91411	-2.26927	-2.85668	-6.91411	-6.91411	-4.61907
ENSMUSG00000069620	Gm5250	-6.91411	-6.91411	-6.91411	-6.91411	-3.74327	-6.91411	-6.91411	-6.91411	-6.91411
ENSMUSG00000099498	Gm29283	-6.91411	-3.68209	-4.64088	-6.91411	-6.91411	-4.61767	-6.91411	-4.44261	-6.91411
ENSMUSG00000042414	Prdm14	-2.70446	-1.23112	-2.11511	-0.721871	-0.890728	-0.755779	-3.03446	-6.91411	-3.24474
ENSMUSG00000005886	Ncoa2	4.89877	4.46444	4.50102	5.28709	5.18528	5.2091	5.17952	5.04406	5.33443
ENSMUSG00000103506	Gm38376	-0.596496	-0.186903	-1.482	-1.55417	-2.26927	-1.11259	-0.866059	-1.52469	-0.538009
ENSMUSG00000103495	Gm37409	-1.57852	-0.024864	-2.11511	-1.55417	-0.72327	-2.55219	-2.08431	-2.65222	0.191993
ENSMUSG00000099183	Gm27881	-6.91411	-3.68209	-6.91411	-6.91411	-6.91411	-6.91411	-6.91411	-6.91411	-6.91411
ENSMUSG00000102639	Gm38223	-6.91411	-6.91411	-3.7984	-4.59022	-3.74327	-4.61767	-6.91411	-4.44261	-1.58942
ENSMUSG00000104170	Gm37702	-1.93092	-2.45537	-2.57995	-2.05377	-2.52081	-2.3009	-3.41719	-3.57891	-2.85833
ENSMUSG00000103085	Gm38120	-0.246796	0.556036	-1.04348	0.680782	0.58676	0.385072	-1.02396	0.526808	1.53208
ENSMUSG00000102664	Gm38380	0.269728	-0.130843	-0.316413	0.650567	0.453236	-0.125581	-1.1099	0.670407	0.759722
ENSMUSG00000101476	Gm29570	-6.91411	-4.53618	-6.91411	-4.59022	-6.91411	-4.61767	-6.91411	-6.91411	-4.61907
ENSMUSG00000101171	Gm7593	-3.62852	-4.53618	-3.27001	-2.51946	-3.74327	-3.24312	-3.93963	-4.44261	-4.61907
ENSMUSG00000025935	Tram1	8.18192	8.24406	8.46085	7.91434	8.10168	8.02195	8.58912	8.40854	8.20373
ENSMUSG00000025937	Lactb2	3.92352	3.79305	4.2518	3.71496	4.17239	3.92511	4.52634	4.13232	4.07528
ENSMUSG00000102982	Gm38319	-0.764162	-0.43585	-2.32889	-0.311774	-1.55555	-1.90067	-2.48254	-2.65222	-0.757509
ENSMUSG00000067813	Xkr9	-3.09374	-3.14924	-2.88411	-2.05377	-2.05513	-1.45348	-6.91411	-6.91411	-4.61907
ENSMUSG00000077368	Gm26273	-6.91411	-6.91411	-6.91411	-4.59022	-3.74327	-6.91411	-6.91411	-6.91411	-6.91411
ENSMUSG00000097711	Gm5523	-1.29552	-1.23112	-0.374687	-0.889332	-1.08021	-0.67884	-0.723747	0.139436	-2.08864
ENSMUSG00000102166	Gm36947	-2.14573	-3.68209	-3.7984	-1.86734	-3.74327	-2.55219	-6.91411	-6.91411	-3.24474
ENSMUSG00000089358	Gm25491	-6.91411	-1.98881	-3.27001	-2.82434	-2.26927	-2.3009	-6.91411	-6.91411	-6.91411
ENSMUSG00000104209	Gm37400	-3.62852	-3.68209	-6.91411	-2.82434	-6.91411	-6.91411	-3.03446	-4.44261	-6.91411
ENSMUSG00000025932	Eya1	4.81386	3.76746	4.26855	4.34867	4.83553	4.80258	3.36903	4.48054	5.84194
ENSMUSG00000095853	Gm22616	-4.48768	-4.53618	-6.91411	-6.91411	-6.91411	-6.91411	-3.93963	-4.44261	-2.08864
ENSMUSG00000102588	Gm37444	-4.48768	-3.14924	-2.32889	-2.51946	-6.91411	-4.61767	-4.76685	-3.57891	-2.30258
ENSMUSG00000054493	Gm9947	-6.91411	-2.45537	-2.32889	-1.70227	-2.05513	-1.90067	-6.91411	-1.69031	-2.55386
ENSMUSG00000025930	Msc	0.865813	0.521469	1.23929	0.739377	1.59867	1.10392	-1.02396	1.05767	1.49938
ENSMUSG00000103492	Gm37412	-1.74399	-2.20331	-1.14126	-0.435956	-0.254879	-0.287515	-6.91411	-6.91411	-2.55386
ENSMUSG00000081201	Smt3h2-ps4	-2.70446	-3.14924	-4.64088	-4.59022	-2.26927	-4.61767	-4.76685	-6.91411	-4.61907
ENSMUSG00000082193	Rpl5-ps1	0.0344597	0.834707	0.838816	-0.980965	-0.890728	-0.46995	0.266341	1.109	-0.347536
ENSMUSG00000032769	Trpa1	-1.74399	-1.80211	-3.7984	-1.41986	-1.18518	-2.08695	-3.93963	-4.44261	-4.61907
ENSMUSG00000073737	Gm10566	-0.953907	-1.01274	-1.92896	-0.571842	-0.890728	-1.45348	-1.51636	-1.37613	-1.73743
ENSMUSG00000092083	Kcnb2	-1.43009	-1.63683	-1.7641	-0.571842	-1.08021	-0.923181	-6.91411	-6.91411	-2.30258
ENSMUSG00000102937	Gm38116	-4.48768	-3.68209	-3.7984	-4.59022	-2.82568	-4.61767	-6.91411	-6.91411	-6.91411
ENSMUSG00000104149	Gm37138	-3.09374	-1.98881	-1.7641	-3.21141	-4.59136	-6.91411	-4.76685	-6.91411	-3.24474
ENSMUSG00000088829	Gm25227	-4.48768	-3.14924	-4.64088	-2.82434	-3.74327	-3.77254	-6.91411	-6.91411	-4.61907
ENSMUSG00000077377	Gm25168	-6.91411	-6.91411	-6.91411	-4.59022	-3.74327	-3.77254	-6.91411	-6.91411	-6.91411
ENSMUSG00000101652	Gm6060	-4.48768	-6.91411	-3.7984	-3.74201	-6.91411	-4.61767	-6.91411	-6.91411	-6.91411
ENSMUSG00000100814	Gm28669	-3.62852	-3.68209	-6.91411	-4.59022	-6.91411	-3.77254	-6.91411	-6.91411	-6.91411
ENSMUSG00000025925	Terf1	5.1987	4.99041	4.90321	4.8503	4.79643	4.66913	4.67508	4.88567	5.1532
ENSMUSG00000104379	Gm37509	-2.70446	-2.45537	-2.57995	-1.86734	-2.82568	-1.73572	-3.93963	-3.57891	-2.08864
ENSMUSG00000032719	Sbspon	-0.127638	0.0253423	-0.104345	0.680782	0.951101	0.788815	0.160191	0.670407	0.787069
ENSMUSG00000088943	Gm23259	-4.48768	-6.91411	-6.91411	-3.74201	-4.59136	-6.91411	-6.91411	-4.44261	-4.61907
ENSMUSG00000100652	Gm7634	-4.48768	-2.76098	-6.91411	-4.59022	-3.21272	-4.61767	-6.91411	-6.91411	-6.91411
ENSMUSG00000067795	4930444P10Rik	-6.91411	-3.14924	-6.91411	-1.86734	-2.52081	-2.85668	-6.91411	-3.57891	-2.85833
ENSMUSG00000043716	Rpl7	8.82273	9.10796	8.9902	8.24967	8.29367	8.02123	8.86548	8.58531	8.48647
ENSMUSG00000025921	Rdh10	3.67575	3.62414	4.05614	4.10305	3.84597	3.87814	4.87568	4.12299	4.27199
ENSMUSG00000104165	Gm38249	-3.09374	-2.76098	-4.64088	-2.51946	-3.74327	-1.33068	-3.93963	-6.91411	-3.24474
ENSMUSG00000100868	Gm28095	-4.48768	-6.91411	-3.7984	-3.21141	-2.82568	-3.24312	-6.91411	-6.91411	-6.91411
ENSMUSG00000025920	Stau2	3.37135	3.36617	3.85213	2.96639	3.50583	3.32194	4.12212	3.62025	3.62682
ENSMUSG00000089982	Gm7568	-3.09374	-6.91411	-3.7984	-3.74201	-2.05513	-4.61767	-6.91411	-4.44261	-4.61907
ENSMUSG00000025939	Ube2w	5.45047	5.42613	5.67694	5.49587	5.57702	5.39298	5.53141	5.5376	5.4286
ENSMUSG00000102457	Gm38342	-0.246796	0.0253423	-0.865814	-0.19744	-1.42125	-0.837054	-1.63878	-6.91411	-2.08864
ENSMUSG00000079658	Eloc	6.32405	6.58352	6.62897	6.14717	6.21507	6.15938	6.70454	6.69693	6.12316
ENSMUSG00000097744	D030040B21Rik	-3.09374	-1.23112	-2.88411	-0.37253	-6.91411	-0.3458	-3.41719	-3.57891	-1.0165
ENSMUSG00000100959	Gm7654	-6.91411	-4.53618	-4.64088	-3.74201	-6.91411	-2.3009	-6.91411	-6.91411	-4.61907
ENSMUSG00000025940	Tmem70	5.7807	5.79602	5.92884	5.41953	5.40461	5.40407	5.87338	5.62505	5.46504
ENSMUSG00000025779	Ly96	4.48737	4.81241	4.83575	4.20273	4.35429	4.14209	4.35648	4.65257	4.52845
ENSMUSG00000091020	Gm5828	-0.185987	0.589794	0.676119	0.26823	0.306081	0.193734	0.00529445	1.109	-0.179303
ENSMUSG00000101640	Gm28376	-4.48768	-6.91411	-4.64088	-4.59022	-6.91411	-6.91411	-6.91411	-6.91411	-6.91411
ENSMUSG00000104133	4921511E07Rik	-6.91411	-6.91411	-6.91411	-2.82434	-6.91411	-3.77254	-6.91411	-6.91411	-4.61907
ENSMUSG00000042686	Jph1	-0.127638	-1.48855	-1.24614	0.619706	-0.0929106	0.67617	0.653031	0.408875	-0.12732
ENSMUSG00000100110	Gm28783	-6.91411	-6.91411	-4.64088	-3.74201	-4.59136	-6.91411	-6.91411	-6.91411	-6.91411
ENSMUSG00000025777	Gdap1	-0.37669	0.334999	-0.498808	0.710377	-0.437359	0.67617	-1.29887	-2.65222	-1.21924
ENSMUSG00000099899	Gm28784	-6.91411	-2.45537	-3.27001	-2.2679	-2.26927	-2.85668	-6.91411	-6.91411	-6.91411
ENSMUSG00000100272	Gm28785	-6.91411	-2.20331	-6.91411	-3.74201	-6.91411	-4.61767	-6.91411	-6.91411	-6.91411
ENSMUSG00000100398	Gm5251	-6.91411	-3.68209	-6.91411	-6.91411	-2.82568	-2.85668	-4.76685	-4.44261	-3.77409
ENSMUSG00000101589	Rbm6-ps1	-3.62852	-2.76098	-1.92896	-1.18379	-3.21272	-1.58771	-1.51636	-2.65222	-2.55386
ENSMUSG00000102048	Gm6075	-2.14573	-4.53618	-2.32889	-2.82434	-3.74327	-1.73572	-2.73226	-6.91411	-2.85833
ENSMUSG00000089534	Gm25166	-6.91411	-6.91411	-6.91411	-6.91411	-4.59136	-6.91411	-6.91411	-6.91411	-6.91411
ENSMUSG00000067780	Pi15	0.894253	0.717442	1.27763	0.876229	1.09254	1.39835	2.02685	2.14363	-0.0286556
ENSMUSG00000100053	Gm28154	-1.29552	-1.98881	-1.61617	-2.2679	-3.21272	-1.90067	-6.91411	-4.44261	-2.55386
ENSMUSG00000085125	Gm16070	0.949505	1.22677	0.556476	1.55186	0.708966	1.67242	-1.92004	0.36732	1.30498
ENSMUSG00000025776	Crispld1	4.19617	3.9669	4.20531	4.6241	4.67235	4.69104	2.62088	4.05591	4.2574
ENSMUSG00000099895	Gm28153	-2.70446	-1.80211	-1.92896	-2.05377	-3.21272	-1.90067	-3.93963	-2.34541	-0.757509
ENSMUSG00000100554	Gm7690	-4.48768	-1.48855	-3.7984	-3.74201	-2.26927	-3.24312	-3.93963	-3.57891	-6.91411
ENSMUSG00000099473	Gm18775	-6.91411	-6.91411	-6.91411	-6.91411	-3.74327	-6.91411	-6.91411	-6.91411	-6.91411
ENSMUSG00000099591	Gm17969	-6.91411	-6.91411	-6.91411	-3.74201	-2.82568	-4.61767	-6.91411	-3.0424	-6.91411
ENSMUSG00000109887	Gm28756	-6.91411	-6.91411	-6.91411	-2.51946	-6.91411	-3.77254	-6.91411	-4.44261	-6.91411
ENSMUSG00000102001	Gm28755	-4.48768	-6.91411	-3.7984	-6.91411	-6.91411	-4.61767	-6.91411	-6.91411	-6.91411
ENSMUSG00000025774	Crisp4	-1.74399	-1.98881	-1.35926	-2.05377	-1.29839	-0.67884	-4.76685	-3.57891	-1.90237
ENSMUSG00000070977	Defb44-ps	-4.48768	-4.53618	-4.64088	-6.91411	-2.82568	-6.91411	-6.91411	-6.91411	-6.91411
ENSMUSG00000067773	Defb41	-6.91411	-4.53618	-4.64088	-3.74201	-6.91411	-3.24312	-6.91411	-6.91411	-6.91411
ENSMUSG00000101685	Gm17837	-3.62852	-3.68209	-3.7984	-4.59022	-6.91411	-2.55219	-4.76685	-4.44261	-4.61907
ENSMUSG00000101738		-6.91411	-6.91411	-6.91411	-4.59022	-6.91411	-6.91411	-4.76685	-4.44261	-4.61907
ENSMUSG00000101306	Gm5252	-6.91411	-6.91411	-3.27001	-2.82434	-6.91411	-4.61767	-6.91411	-6.91411	-6.91411
ENSMUSG00000088800	Gm24075	-6.91411	-6.91411	-6.91411	-3.74201	-4.59136	-6.91411	-6.91411	-6.91411	-4.61907
ENSMUSG00000101644	Gm28343	-6.91411	-4.53618	-3.7984	-3.74201	-3.74327	-6.91411	-6.91411	-6.91411	-6.91411
ENSMUSG00000099433	Gm28344	-6.91411	-6.91411	-6.91411	-2.51946	-6.91411	-6.91411	-6.91411	-6.91411	-6.91411
ENSMUSG00000089787	Gm15825	-6.91411	-3.14924	-2.11511	-3.74201	-3.74327	-4.61767	-6.91411	-6.91411	-3.24474
ENSMUSG00000042596	Tfap2d	-6.91411	-2.20331	-6.91411	-4.59022	-3.21272	-3.24312	-6.91411	-6.91411	-6.91411
ENSMUSG00000100720	Gm10075	-0.596496	-0.306014	-0.784563	-0.571842	-1.18518	-0.837054	-0.313657	-1.24145	-0.471684
ENSMUSG00000025927	Tfap2b	-3.62852	-2.20331	-2.57995	-1.86734	-6.91411	-2.08695	-3.93963	-2.34541	-3.77409
ENSMUSG00000100538	Gm28340	-6.91411	-6.91411	-2.57995	-4.59022	-3.74327	-4.61767	-6.91411	-6.91411	-4.61907
ENSMUSG00000100204	Gm4849	-1.29552	-2.76098	-1.61617	-0.889332	-2.52081	-1.33068	-0.942851	-0.801554	-2.55386
ENSMUSG00000084668	Gm24633	-6.91411	-4.53618	-6.91411	-4.59022	-6.91411	-3.24312	-6.91411	-6.91411	-6.91411
ENSMUSG00000102597	Gm38382	-2.14573	-6.91411	-6.91411	-3.21141	-3.74327	-3.24312	-6.91411	-6.91411	-6.91411
ENSMUSG00000043760	Pkhd1	0.225644	1.81717	0.205097	1.41476	1.26184	1.08198	-2.26973	-1.69031	-0.471684
ENSMUSG00000104095	Gm37315	-6.91411	-3.68209	-2.57995	-1.297	-2.82568	-1.45348	-6.91411	-6.91411	-3.77409
ENSMUSG00000089914	4930486I03Rik	-6.91411	-4.53618	-3.7984	-3.74201	-6.91411	-3.77254	-6.91411	-6.91411	-6.91411
ENSMUSG00000090142	Gm15795	-3.62852	-1.3541	-2.11511	-2.82434	-4.59136	-3.24312	-3.41719	-3.57891	-2.30258
ENSMUSG00000099906	Gm28653	-0.953907	-3.14924	-2.88411	-0.5023	-0.72327	-0.837054	-2.08431	-3.57891	-3.77409
ENSMUSG00000025929	Il17a	-3.09374	-6.91411	-3.7984	-3.21141	-2.82568	-2.3009	-6.91411	-6.91411	-6.91411
ENSMUSG00000041872	Il17f	-1.57852	-1.63683	-2.57995	-1.70227	-2.05513	-1.73572	-2.73226	-4.44261	-2.85833
ENSMUSG00000041859	Mcm3	7.28289	6.87548	7.08891	6.14988	6.63393	6.65863	7.88733	7.21937	6.76269
ENSMUSG00000099714	Gm20587	-4.48768	-2.76098	-3.27001	-3.74201	-2.05513	-2.3009	-4.76685	-3.57891	-6.91411
ENSMUSG00000102121	Gm28065	-1.57852	-2.76098	-3.7984	-2.05377	-2.82568	-2.55219	-6.91411	-6.91411	-6.91411
ENSMUSG00000088858	Gm24723	-6.91411	-4.53618	-6.91411	-6.91411	-6.91411	-3.24312	-6.91411	-6.91411	-6.91411
ENSMUSG00000097934	6720483E21Rik	-0.953907	-2.45537	-1.14126	-1.41986	-1.55555	-1.58771	-1.63878	-2.09254	-1.0165
ENSMUSG00000025931	Paqr8	4.52651	4.05412	4.37848	3.89004	4.44722	4.21447	4.68149	4.41577	4.66922
ENSMUSG00000077314	Gm24171	-6.91411	-6.91411	-6.91411	-6.91411	-6.91411	-6.91411	-6.91411	-6.91411	-4.61907
ENSMUSG00000100929	Gm28064	-4.48768	-6.91411	-6.91411	-6.91411	-6.91411	-3.77254	-3.93963	-6.91411	-4.61907
ENSMUSG00000041809	Efhc1	1.97331	1.5173	1.72881	1.15979	1.84514	1.51757	1.4231	1.15857	2.19437
ENSMUSG00000041779	Tram2	4.96563	4.41351	4.31998	4.58269	4.77386	4.56819	5.37806	4.99203	5.09147
ENSMUSG00000099971	Gm28287	-6.91411	-6.91411	-6.91411	-3.74201	-6.91411	-6.91411	-6.91411	-6.91411	-4.61907
ENSMUSG00000100819	Gm2693	-2.39821	-2.20331	-1.35926	-3.21141	-3.74327	-2.85668	-4.76685	-6.91411	-2.08864
ENSMUSG00000025933	Tmem14a	1.97331	2.1916	2.16697	1.87297	2.08973	2.06804	1.4231	2.59446	2.19437
ENSMUSG00000102633	Gm38224	-6.91411	-3.14924	-4.64088	-1.70227	-6.91411	-3.24312	-6.91411	-6.91411	-4.61907
ENSMUSG00000025934	Gsta3	-2.39821	-1.48855	-1.61617	-0.1435	-0.890728	-0.231493	-2.26973	-3.0424	-1.73743
ENSMUSG00000099343	Gm28836	-3.62852	-6.91411	-6.91411	-4.59022	-6.91411	-3.77254	-6.91411	-6.91411	-3.77409
ENSMUSG00000096375	Gm7094	-4.48768	-6.91411	-3.7984	-6.91411	-6.91411	-6.91411	-3.41719	-6.91411	-6.91411
ENSMUSG00000025936	Gm4956	-2.70446	-1.3541	-1.14126	-3.21141	-2.82568	-2.08695	-3.41719	-4.44261	-3.24474
ENSMUSG00000093963	Gm21909	-4.48768	-6.91411	-6.91411	-3.74201	-4.59136	-3.77254	-6.91411	-6.91411	-6.91411
ENSMUSG00000067750	Khdc1a	-4.48768	-6.91411	-6.91411	-2.2679	-3.21272	-3.77254	-2.73226	-6.91411	-6.91411
ENSMUSG00000086194	Gm16329	-6.91411	-3.68209	-6.91411	-6.91411	-2.82568	-6.91411	-6.91411	-6.91411	-4.61907
ENSMUSG00000094436	Gm16327	-2.14573	-3.14924	-6.91411	-2.05377	-3.21272	-3.77254	-3.41719	-6.91411	-6.91411
ENSMUSG00000041722	Khdc1c	-6.91411	-4.53618	-2.88411	-2.51946	-6.91411	-2.55219	-6.91411	-6.91411	-6.91411
ENSMUSG00000085507	Gm2709	-3.62852	-4.53618	-2.88411	-2.82434	-2.52081	-3.24312	-6.91411	-6.91411	-4.61907
ENSMUSG00000094926	Gm16533	-6.91411	-6.91411	-6.91411	-3.74201	-3.74327	-4.61767	-6.91411	-6.91411	-4.61907
ENSMUSG00000085079	Khdc1b	-2.70446	-0.82312	-4.64088	-1.70227	-2.52081	-1.01478	-3.93963	-6.91411	-2.30258
ENSMUSG00000085679	Gm16328	-4.48768	-3.14924	-6.91411	-4.59022	-2.26927	-1.73572	-6.91411	-6.91411	-4.61907
ENSMUSG00000028033	Kcnq5	-1.29552	-0.369472	-2.11511	0.26823	-0.890728	0.0654317	0.825008	-1.11828	-1.58942
ENSMUSG00000104138	Gm36949	-2.39821	-1.23112	-1.92896	-2.05377	-2.26927	-1.58771	-3.93963	-3.57891	-3.24474
ENSMUSG00000082935	Gm7658	0.8368	1.13828	1.1999	1.30265	0.926119	1.50113	1.71319	1.7005	1.20714
ENSMUSG00000103748	Gm38243	-3.09374	-0.43585	-3.27001	-0.253475	-0.646307	-0.231493	-6.91411	-4.44261	-2.08864
ENSMUSG00000097109	Gm26580	-1.93092	-2.76098	-6.91411	-1.07881	-1.86872	-1.45348	-1.1099	-1.69031	-1.58942
ENSMUSG00000099692	Gm5696	-6.91411	-1.98881	-3.27001	-4.59022	-6.91411	-6.91411	-6.91411	-6.91411	-6.91411
ENSMUSG00000100418	Gm28239	-4.48768	-2.76098	-6.91411	-3.74201	-2.82568	-4.61767	-6.91411	-6.91411	-6.91411
ENSMUSG00000041670	Rims1	-0.446303	0.412502	-0.206486	0.34571	0.266822	0.385072	-1.40352	-1.69031	-0.179303
ENSMUSG00000101468	Gm7761	-6.91411	-4.53618	-6.91411	-3.74201	-6.91411	-6.91411	-6.91411	-6.91411	-6.91411
ENSMUSG00000101227	Gm29506	-3.09374	-2.76098	-3.7984	-3.21141	-2.52081	-4.61767	-6.91411	-6.91411	-3.24474
ENSMUSG00000073730	4933415F23Rik	-3.62852	-3.14924	-4.64088	-2.2679	-6.91411	-2.3009	-6.91411	-6.91411	-6.91411
ENSMUSG00000089553	Gm24176	-6.91411	-2.76098	-3.7984	-4.59022	-3.74327	-2.85668	-6.91411	-6.91411	-6.91411
ENSMUSG00000102766	Gm6420	-2.70446	-1.63683	-1.61617	-1.41986	-1.29839	-1.73572	-2.26973	-1.52469	-0.347536
ENSMUSG00000065405	Mir30a	-4.48768	-6.91411	-6.91411	-4.59022	-4.59136	-6.91411	-6.91411	-4.44261	-3.24474
ENSMUSG00000097970	Gm27028	-4.48768	-1.80211	-6.91411	-2.2679	-1.70365	-2.85668	-3.93963	-3.57891	-6.91411
ENSMUSG00000100775	Gm29107	-6.91411	-4.53618	-6.91411	-6.91411	-6.91411	-3.24312	-6.91411	-6.91411	-6.91411
ENSMUSG00000101226	Gm20954	-3.09374	-2.45537	-2.88411	-2.2679	-4.59136	-2.85668	-6.91411	-2.65222	-6.91411
ENSMUSG00000026158	Ogfrl1	4.48036	4.45988	3.63305	3.51145	3.85262	3.66592	4.12212	4.39266	4.70012
ENSMUSG00000097920	Gm7784	-4.48768	-6.91411	-4.64088	-3.21141	-2.82568	-3.77254	-6.91411	-6.91411	-6.91411
ENSMUSG00000099503	Gm28822	-1.57852	-1.1178	-1.482	-0.311774	-1.18518	-1.58771	-3.93963	-6.91411	-4.61907
ENSMUSG00000026156	B3gat2	-1.43009	-0.736903	-0.634622	-0.980965	-0.144906	-0.755779	-0.594222	-2.34541	0.063691
ENSMUSG00000026155	Smap1	4.96228	5.03244	4.49493	4.05484	4.80845	4.27616	4.79521	5.08148	4.88233
ENSMUSG00000026154	Sdhaf4	4.2928	4.79443	4.91997	4.05196	4.26496	4.03197	4.57879	4.85028	4.33588
ENSMUSG00000102495	Gm26524	-6.91411	-3.14924	-2.32889	-2.82434	-4.59136	-4.61767	-4.76685	-6.91411	-6.91411
ENSMUSG00000026153	Fam135a	5.02632	4.67566	5.0067	5.13716	5.34578	5.18742	4.91565	5.14434	5.14793
ENSMUSG00000102398	Gm37580	-4.48768	-6.91411	-3.7984	-0.803173	-4.59136	-6.91411	-2.48254	-6.91411	-6.91411
ENSMUSG00000097670	Gm26607	-2.39821	-6.91411	-4.64088	-6.91411	-6.91411	-6.91411	-6.91411	-6.91411	-6.91411
ENSMUSG00000026147	Col9a1	-2.14573	-0.43585	-0.784563	-0.0915048	-0.890728	-0.231493	-3.03446	-1.87745	-2.55386
ENSMUSG00000026141	Col19a1	-0.37669	0.21033	-0.707646	1.30265	0.184944	1.45065	-0.866059	-0.0168528	1.26663
ENSMUSG00000077463	Gm26418	-3.62852	-3.68209	-2.88411	-3.74201	-3.21272	-4.61767	-4.76685	-6.91411	-4.61907
ENSMUSG00000099997	Tubb4b-ps2	0.776964	1.16092	1.07484	0.795685	1.04692	0.733592	1.54059	1.94609	1.43168
ENSMUSG00000100131	Gm28439	3.83827	4.80704	4.59511	3.74744	3.99456	3.38153	3.30819	3.98898	4.00131
ENSMUSG00000067736	Gm10222	2.11296	2.71962	2.57366	1.79224	2.14491	1.77171	1.78638	2.28424	2.27384
ENSMUSG00000101939	Gm28438	3.04971	4.16465	4.27804	3.16649	3.64247	3.23016	3.33284	3.99922	3.50447
ENSMUSG00000101111	Gm28437	6.64438	7.49909	7.5746	6.27646	6.64163	6.02712	5.95037	7.09957	6.66887
ENSMUSG00000100862	Gm10925	5.32028	6.15079	6.24831	4.88964	5.20099	4.59941	4.87847	6.04552	5.1532
ENSMUSG00000102070	Gm28661	4.97731	5.94447	6.06042	4.84197	5.18396	4.59555	4.59076	5.68758	5.05818
ENSMUSG00000101249	Gm29216	5.6627	6.76161	6.68799	5.50011	5.64079	5.14837	4.65731	6.06677	5.63928
ENSMUSG00000073725	Lmbrd1	6.52669	6.27336	6.63128	6.66352	6.76078	6.6916	6.30817	6.63042	6.69662
ENSMUSG00000100808	Gm28594	-6.91411	-6.91411	-3.27001	-3.74201	-6.91411	-6.91411	-6.91411	-6.91411	-4.61907
ENSMUSG00000100483	Gm28237	-6.91411	-6.91411	-6.91411	-4.59022	-6.91411	-2.85668	-6.91411	-6.91411	-6.91411
ENSMUSG00000100450	Gm9443	-6.91411	-2.76098	-4.64088	-6.91411	-6.91411	-3.24312	-4.76685	-4.44261	-6.91411
ENSMUSG00000099392	Gm29414	-6.91411	-4.53618	-6.91411	-6.91411	-6.91411	-4.61767	-6.91411	-4.44261	-2.85833
ENSMUSG00000033569	Adgrb3	0.18017	1.24807	-0.565118	1.64675	0.766395	0.67617	-2.08431	-1.24145	-0.23323
ENSMUSG00000080849	Gm15702	-6.91411	-6.91411	-6.91411	-4.59022	-6.91411	-6.91411	-6.91411	-6.91411	-6.91411
ENSMUSG00000104257	Gm20172	-6.91411	-3.68209	-6.91411	-4.59022	-2.82568	-2.55219	-6.91411	-6.91411	-6.91411
ENSMUSG00000102296	Gm37543	-4.48768	-6.91411	-6.91411	-3.74201	-4.59136	-3.77254	-6.91411	-6.91411	-6.91411
ENSMUSG00000103209	Gm37331	-6.91411	-1.48855	-2.57995	-4.59022	-6.91411	-3.24312	-6.91411	-6.91411	-6.91411
ENSMUSG00000104027	Gm37211	-2.70446	-1.1178	-6.91411	-1.55417	-3.21272	-1.21752	-4.76685	-4.44261	-6.91411
ENSMUSG00000102407	Gm37862	-1.43009	-2.76098	-2.88411	-1.70227	-2.82568	-1.11259	-4.76685	-6.91411	-2.85833
ENSMUSG00000103214	Gm38286	-4.48768	-3.14924	-6.91411	-4.59022	-3.21272	-4.61767	-6.91411	-6.91411	-6.91411
ENSMUSG00000104100	Gm37880	-2.39821	0.120799	-3.27001	0.0541026	-0.313178	-0.40654	-3.03446	-3.57891	-0.924908
ENSMUSG00000103889	Gm37011	-2.70446	-4.53618	-2.57995	-3.21141	-2.52081	-2.55219	-3.93963	-6.91411	-6.91411
ENSMUSG00000101301	Gm29214	-6.91411	-2.45537	-6.91411	-2.82434	-4.59136	-1.45348	-6.91411	-6.91411	-6.91411
ENSMUSG00000104221	Gm37051	-3.62852	-6.91411	-4.64088	-3.21141	-6.91411	-2.08695	-6.91411	-6.91411	-6.91411
ENSMUSG00000102250	Gm38260	-1.93092	-0.306014	-3.27001	-0.644907	-1.29839	-1.45348	-6.91411	-4.44261	-2.08864
ENSMUSG00000102317	Gm37628	-2.70446	-1.01274	-4.64088	-1.86734	-2.26927	-1.90067	-2.08431	-6.91411	-4.61907
ENSMUSG00000103563	8030445P17Rik	-2.39821	-1.80211	-4.64088	-0.889332	-2.82568	-1.90067	-6.91411	-6.91411	-2.30258
ENSMUSG00000102465	Gm38198	-2.39821	-0.82312	-2.11511	-1.41986	-1.18518	-1.58771	-3.93963	-2.34541	-2.08864
ENSMUSG00000102659	Gm37077	-6.91411	-4.53618	-6.91411	-1.86734	-6.91411	-4.61767	-4.76685	-3.57891	-4.61907
ENSMUSG00000103924	Gm37895	-2.39821	-1.98881	-4.64088	-3.74201	-4.59136	-6.91411	-6.91411	-6.91411	-6.91411
ENSMUSG00000104132	Gm36952	-2.70446	-1.98881	-2.32889	-1.55417	-2.05513	-1.21752	-6.91411	-3.57891	-2.85833
ENSMUSG00000102747	Gm37602	-1.93092	-1.63683	-2.32889	0.0541026	-1.08021	-0.231493	-6.91411	-3.57891	-1.90237
ENSMUSG00000102386	2900022M07Rik	-4.48768	-2.20331	-4.64088	-2.82434	-3.21272	-2.55219	-4.76685	-3.0424	-6.91411
ENSMUSG00000104516	Gm9884	-3.62852	-1.80211	-4.64088	-1.297	-3.21272	-3.77254	-6.91411	-6.91411	-6.91411
ENSMUSG00000101618	Gm18443	-6.91411	-6.91411	-3.27001	-6.91411	-4.59136	-6.91411	-6.91411	-6.91411	-6.91411
ENSMUSG00000099458	Gm19123	-3.62852	-2.76098	-2.88411	-3.74201	-2.26927	-2.85668	-6.91411	-6.91411	-6.91411
ENSMUSG00000088111	Gm24064	-6.91411	-3.68209	-6.91411	-6.91411	-6.91411	-4.61767	-6.91411	-6.91411	-6.91411
ENSMUSG00000073722	4931408C20Rik	-2.70446	-1.63683	-3.7984	-3.21141	-6.91411	-3.77254	-6.91411	-6.91411	-2.55386
ENSMUSG00000100310	Gm19641	-6.91411	-6.91411	-6.91411	-2.82434	-4.59136	-6.91411	-6.91411	-6.91411	-6.91411
ENSMUSG00000101514	Gm5524	-2.70446	-0.736903	-1.92896	-0.889332	-0.72327	-2.3009	-6.91411	-3.57891	-2.85833
ENSMUSG00000101033	Gm18776	-4.48768	-3.14924	-4.64088	-3.21141	-6.91411	-4.61767	-6.91411	-4.44261	-6.91411
ENSMUSG00000101372	Gm19028	-3.62852	-2.76098	-3.27001	-4.59022	-2.05513	-3.77254	-4.76685	-4.44261	-2.08864
ENSMUSG00000103241	Gm38089	-6.91411	-6.91411	-6.91411	-3.21141	-6.91411	-6.91411	-6.91411	-6.91411	-4.61907
ENSMUSG00000086240	Gm7846	1.00272	1.48178	1.23929	0.30749	-0.0929106	0.0199967	1.24414	1.71714	0.418728
ENSMUSG00000048411	Gm597	-6.91411	-4.53618	-3.7984	-4.59022	-6.91411	-6.91411	-6.91411	-6.91411	-4.61907
ENSMUSG00000081557	Gm5697	-1.05904	-0.82312	-2.88411	-0.721871	-1.55555	-1.01478	-2.73226	-2.34541	-2.85833
ENSMUSG00000058590	Gm6462	-4.48768	-2.45537	-2.11511	-1.86734	-3.74327	-2.3009	-6.91411	-6.91411	-6.91411
ENSMUSG00000101235	Gm18033	-6.91411	-3.68209	-6.91411	-2.82434	-6.91411	-4.61767	-4.76685	-6.91411	-6.91411
ENSMUSG00000064433	Gm25586	-6.91411	-4.53618	-6.91411	-4.59022	-6.91411	-2.85668	-6.91411	-6.91411	-6.91411
ENSMUSG00000080625	Gm22679	-6.91411	-4.53618	-6.91411	-6.91411	-6.91411	-6.91411	-6.91411	-6.91411	-6.91411
ENSMUSG00000099257	Mir6342	-6.91411	-4.53618	-6.91411	-6.91411	-6.91411	-6.91411	-6.91411	-6.91411	-3.77409
ENSMUSG00000099492	Gm5525	0.084683	0.686573	1.0529	-0.1435	-0.646307	-0.125581	0.544693	1.15857	-0.12732
ENSMUSG00000101726	Gm7858	-6.91411	-4.53618	-4.64088	-3.74201	-6.91411	-3.77254	-6.91411	-4.44261	-6.91411
ENSMUSG00000096829	Gm23771	-4.48768	-3.14924	-6.91411	-4.59022	-2.82568	-3.24312	-6.91411	-6.91411	-3.77409
ENSMUSG00000098883	Gm27430	-6.91411	-4.53618	-6.91411	-3.21141	-6.91411	-4.61767	-6.91411	-6.91411	-6.91411
ENSMUSG00000053185	Gm9898	-6.91411	-2.76098	-6.91411	-6.91411	-6.91411	-6.91411	-6.91411	-6.91411	-3.24474
ENSMUSG00000100261	Gm6473	-2.39821	-1.3541	-1.04348	-1.55417	-1.86872	-1.58771	-3.41719	-3.0424	-6.91411
ENSMUSG00000048874	Phf3	5.67299	5.35675	5.4492	5.72428	5.85283	5.58266	5.76135	5.2381	5.81811
ENSMUSG00000103783	Gm37522	-1.43009	0.412502	-0.565118	-0.253475	-2.05513	-0.837054	-1.92004	-3.57891	-1.0165
ENSMUSG00000104315	Gm37906	-1.93092	-0.914819	-1.24614	-2.2679	-2.26927	-3.24312	-0.793149	-1.11828	-1.3324
ENSMUSG00000026064	Ptp4a1	6.15292	6.21439	6.71966	5.98562	6.00969	6.20703	6.52551	6.12637	5.85492
ENSMUSG00000086151	Gm5698	-4.48768	-3.68209	-6.91411	-3.21141	-6.91411	-3.77254	-2.73226	-6.91411	-6.91411
ENSMUSG00000086726	Gm9458	-6.91411	-3.14924	-3.7984	-2.51946	-2.82568	-2.85668	-6.91411	-6.91411	-6.91411
ENSMUSG00000087346	Gm5699	-6.91411	-1.98881	-3.7984	-2.82434	-3.74327	-3.24312	-6.91411	-6.91411	-6.91411
ENSMUSG00000100371	Gm29669	-6.91411	-1.98881	-6.91411	-2.51946	-2.05513	-2.08695	-4.76685	-6.91411	-4.61907
ENSMUSG00000086727	4931428L18Rik	-3.62852	-1.98881	-6.91411	-3.74201	-2.82568	-3.77254	-6.91411	-6.91411	-6.91411
ENSMUSG00000100910	Gm29128	-6.91411	-1.48855	-6.91411	-4.59022	-3.74327	-4.61767	-4.76685	-6.91411	-4.61907
ENSMUSG00000099796	Gm7893	-6.91411	-3.14924	-3.7984	-1.86734	-4.59136	-3.24312	-6.91411	-6.91411	-3.24474
ENSMUSG00000050217	Lgsn	-6.91411	-3.68209	-6.91411	-2.05377	-1.86872	-2.55219	-6.91411	-6.91411	-3.77409
ENSMUSG00000100205	Gm4850	-6.91411	-1.48855	-3.7984	-2.82434	-3.74327	-2.08695	-6.91411	-4.44261	-6.91411
ENSMUSG00000100592	Gm28645	-1.93092	-2.20331	-3.27001	-3.74201	-2.52081	-1.58771	-4.76685	-4.44261	-6.91411
ENSMUSG00000094215	Gm6489	-6.91411	-1.48855	-3.27001	-1.41986	-3.21272	-1.33068	-2.73226	-4.44261	-6.91411
ENSMUSG00000101093	Gm10307	-6.91411	-3.68209	-6.91411	-4.59022	-6.91411	-3.77254	-4.76685	-6.91411	-6.91411
ENSMUSG00000070960	Gm19680	-2.70446	-2.20331	-2.11511	-1.86734	-2.82568	-1.45348	-2.26973	-1.52469	-3.77409
ENSMUSG00000088620	Gm23032	-6.91411	-6.91411	-6.91411	-6.91411	-6.91411	-4.61767	-6.91411	-6.91411	-6.91411
ENSMUSG00000082159	Gm7910	-6.91411	-6.91411	-4.64088	-3.74201	-6.91411	-6.91411	-6.91411	-6.91411	-6.91411
ENSMUSG00000026058	Khdrbs2	-0.127638	0.834707	-0.316413	1.07132	-1.08021	-0.287515	-3.41719	-2.09254	-1.45519
ENSMUSG00000104313	Gm37911	-4.48768	-3.68209	-3.27001	-3.21141	-1.29839	-2.85668	-6.91411	-6.91411	-3.77409
ENSMUSG00000102865	Gm9839	-6.91411	-6.91411	-6.91411	-2.82434	-6.91411	-4.61767	-6.91411	-4.44261	-6.91411
ENSMUSG00000102321	Gm37792	-3.09374	-4.53618	-3.27001	-1.70227	-1.55555	-2.3009	-6.91411	-6.91411	-3.77409
ENSMUSG00000091318	Gm5415	-2.39821	-1.98881	-4.64088	-2.82434	-6.91411	-2.3009	-6.91411	-6.91411	-6.91411
ENSMUSG00000104433	Gm37426	-6.91411	-4.53618	-6.91411	-3.74201	-3.74327	-3.24312	-6.91411	-6.91411	-6.91411
ENSMUSG00000089395	Gm23024	-6.91411	-2.20331	-6.91411	-3.74201	-6.91411	-3.77254	-6.91411	-4.44261	-6.91411
ENSMUSG00000102926	Gm37151	-1.05904	0.717442	-0.784563	0.227872	-1.42125	-0.605797	-6.91411	-4.44261	-2.85833
ENSMUSG00000100497	Gm28624	-4.48768	-3.68209	-6.91411	-3.21141	-2.82568	-4.61767	-6.91411	-6.91411	-4.61907
ENSMUSG00000102917	Gm37724	-6.91411	-4.53618	-6.91411	-6.91411	-6.91411	-6.91411	-6.91411	-6.91411	-6.91411
ENSMUSG00000100481	Gm7114	-1.57852	-1.80211	-1.35926	-0.889332	-1.55555	-2.08695	-2.08431	-1.52469	-1.11431
ENSMUSG00000100590	Gm4785	-3.62852	-4.53618	-6.91411	-4.59022	-6.91411	-6.91411	-6.91411	-6.91411	-6.91411
ENSMUSG00000088750	Gm24901	-6.91411	-6.91411	-6.91411	-6.91411	-4.59136	-6.91411	-6.91411	-6.91411	-4.61907
ENSMUSG00000104230	Gm37591	-6.91411	-6.91411	-6.91411	-4.59022	-6.91411	-6.91411	-6.91411	-6.91411	-6.91411
ENSMUSG00000101754	Gm2987	-6.91411	-6.91411	-6.91411	-2.82434	-6.91411	-6.91411	-6.91411	-6.91411	-6.91411
ENSMUSG00000065223	Gm25792	-6.91411	-6.91411	-6.91411	-4.59022	-6.91411	-6.91411	-6.91411	-6.91411	-6.91411
ENSMUSG00000100318	Gm18799	-4.48768	-1.98881	-6.91411	-1.70227	-4.59136	-2.08695	-6.91411	-6.91411	-4.61907
ENSMUSG00000101612	Gm7933	-6.91411	-4.53618	-3.27001	-4.59022	-6.91411	-3.77254	-3.03446	-6.91411	-6.91411
ENSMUSG00000026134	Prim2	4.50362	4.52677	4.19283	3.81711	3.77779	4.03768	4.82881	4.20784	4.26714
ENSMUSG00000101682	Gm29228	-3.09374	-3.14924	-2.32889	-1.86734	-3.21272	-3.77254	-3.41719	-4.44261	-3.24474
ENSMUSG00000102714	Gm37618	-4.48768	-3.14924	-4.64088	-6.91411	-6.91411	-2.08695	-6.91411	-6.91411	-3.24474
ENSMUSG00000102093	Gm17813	-6.91411	-2.45537	-3.7984	-1.86734	-3.21272	-4.61767	-4.76685	-3.57891	-1.73743
ENSMUSG00000103746	1700001G17Rik	-3.09374	-1.80211	-2.57995	-1.297	-1.08021	-2.85668	-2.48254	-2.09254	-2.85833
ENSMUSG00000102198	Gm38173	-3.09374	-0.245229	-2.32889	-0.435956	-2.05513	-0.837054	-4.76685	-6.91411	-2.08864
ENSMUSG00000004768	Rab23	4.48737	4.49594	4.56829	4.16849	4.17504	4.3966	5.08598	4.77084	4.80082
ENSMUSG00000042215	Bag2	3.1709	2.58382	2.46986	2.87133	2.27921	2.72819	3.44257	2.75614	2.09939
ENSMUSG00000103072	Gm37905	-6.91411	-6.91411	-6.91411	-4.59022	-6.91411	-6.91411	-6.91411	-6.91411	-6.91411
ENSMUSG00000042197	Zfp451	5.54319	5.18103	5.1518	5.46907	5.59397	5.44225	5.72768	5.4705	5.69268
ENSMUSG00000081402	Gm15455	-1.43009	-0.578538	-0.374687	0.680782	-0.890728	-0.536275	-1.20129	0.0891977	-0.680571
ENSMUSG00000042182	Bend6	0.746089	1.61889	0.937905	0.977071	0.951101	0.67617	0.892868	0.280436	0.552234
ENSMUSG00000104416	Gm37067	-6.91411	-6.91411	-6.91411	-4.59022	-4.59136	-1.33068	-6.91411	-6.91411	-6.91411
ENSMUSG00000026131	Dst	7.93973	7.84932	7.71982	8.04403	7.96655	7.81846	7.59394	7.46261	8.26898
ENSMUSG00000103596	Gm37354	-3.09374	-3.68209	-4.64088	-4.59022	-3.21272	-4.61767	-6.91411	-6.91411	-3.77409
ENSMUSG00000099382	Gm28631	-3.62852	-3.14924	-6.91411	-4.59022	-6.91411	-6.91411	-6.91411	-6.91411	-6.91411
ENSMUSG00000103364	Gm38157	1.87685	1.26906	1.5524	1.30265	1.33958	1.10392	0.457742	1.5036	2.38541
ENSMUSG00000105982	Mir6896	-3.62852	-4.53618	-3.7984	-3.21141	-3.74327	-4.61767	-3.93963	-2.09254	-1.90237
ENSMUSG00000096992	Gm26788	-0.310282	0.889949	0.0805088	-0.0413183	-1.55555	-0.125581	-1.02396	-0.0168528	1.03533
ENSMUSG00000103001	A930005N03Rik	-0.596496	-0.43585	-0.707646	-0.5023	-1.18518	-0.755779	-1.20129	-0.623436	-0.757509
ENSMUSG00000104397	Gm37958	-6.91411	-6.91411	-6.91411	-6.91411	-6.91411	-2.85668	-6.91411	-6.91411	-3.77409
ENSMUSG00000102839	Gm37385	-6.91411	-6.91411	-6.91411	-6.91411	-6.91411	-6.91411	-4.76685	-6.91411	-6.91411
ENSMUSG00000101206	Gm5266	-0.185987	0.374271	-0.154512	-1.297	-3.74327	-1.58771	-3.03446	-2.65222	-1.21924
ENSMUSG00000101462	Gm3052	-2.70446	-0.655548	-2.88411	-3.21141	-2.05513	-3.77254	-3.41719	-3.57891	-1.73743
ENSMUSG00000102336	Gm37233	0.225644	0.166259	-0.104345	0.227872	-0.144906	0.109479	-2.26973	-3.57891	0.787069
ENSMUSG00000042111	Ccdc115	5.12261	5.12601	5.06266	4.86847	5.03273	5.1271	5.57682	5.29876	4.68929
ENSMUSG00000101711	Gm28306	-4.48768	-1.80211	-2.32889	-4.59022	-4.59136	-3.24312	-3.41719	-1.52469	-2.85833
ENSMUSG00000026127	Imp4	6.71832	6.60173	6.59616	6.32031	6.29531	6.28952	7.24025	6.64517	6.38326
ENSMUSG00000026126	Ptpn18	4.99054	5.19754	4.92903	4.79613	4.68171	4.55232	4.4057	4.76685	4.87757
ENSMUSG00000100280	Gm28417	-0.310282	-0.245229	0.0364682	0.227872	0.344301	-0.125581	-1.20129	-1.37613	-0.289252
ENSMUSG00000101223	4930568A12Rik	-3.62852	-1.80211	-2.88411	-2.51946	-2.26927	-1.33068	-4.76685	-6.91411	-1.58942
ENSMUSG00000026125	Prss39	-6.91411	-3.14924	-6.91411	-2.2679	-2.26927	-2.55219	-6.91411	-6.91411	-4.61907
ENSMUSG00000101116	Gm28416	-6.91411	-6.91411	-6.91411	-6.91411	-6.91411	-6.91411	-6.91411	-6.91411	-4.61907
ENSMUSG00000026124	Cfc1	-3.62852	-6.91411	-6.91411	-3.74201	-6.91411	-3.77254	-6.91411	-4.44261	-6.91411
ENSMUSG00000101803	Gm28419	-6.91411	-6.91411	-3.7984	-6.91411	-6.91411	-3.77254	-6.91411	-6.91411	-6.91411
ENSMUSG00000037529	Prss40	-6.91411	-3.14924	-3.7984	-2.82434	-2.52081	-2.55219	-6.91411	-6.91411	-6.91411
ENSMUSG00000045174	Amer3	-6.91411	-1.63683	-3.27001	-0.980965	-3.21272	-3.24312	-3.41719	-4.44261	-3.77409
ENSMUSG00000100524	Gm28418	-6.91411	-6.91411	-6.91411	-3.21141	-6.91411	-4.61767	-6.91411	-6.91411	-6.91411
ENSMUSG00000104098	AA619741	-4.48768	-3.68209	-4.64088	-1.86734	-3.74327	-1.73572	-6.91411	-6.91411	-3.77409
ENSMUSG00000037509	Arhgef4	0.394432	-0.306014	0.58733	0.489203	0.0526956	0.348781	-0.0788723	-0.0168528	-0.23323
ENSMUSG00000102537	Gm37224	-6.91411	-4.53618	-6.91411	-6.91411	-4.59136	-6.91411	-6.91411	-6.91411	-6.91411
ENSMUSG00000104002	Gm38336	-2.14573	-2.20331	-1.61617	-1.18379	-1.70365	-2.3009	-1.92004	-4.44261	-1.21924
ENSMUSG00000037503	Fam168b	6.84438	6.24913	6.42097	6.41153	6.75503	6.83869	7.34086	6.90047	6.66473
ENSMUSG00000104358	Gm37127	-2.39821	-0.505431	-0.634622	-1.86734	-4.59136	-3.77254	-2.26973	-1.87745	-1.90237
ENSMUSG00000026123	Plekhb2	5.91341	5.52214	5.94828	6.18982	6.34445	6.47141	6.48348	5.91731	5.91504
ENSMUSG00000103716	Gm19430	-6.91411	-6.91411	-6.91411	-2.82434	-2.82568	-2.55219	-6.91411	-6.91411	-6.91411
ENSMUSG00000103548	Gm37670	-3.09374	-1.80211	-2.88411	-3.21141	-2.05513	-3.24312	-2.48254	-3.57891	-3.24474
ENSMUSG00000103760	Gm8009	-3.09374	-4.53618	-2.88411	-2.82434	-3.74327	-2.55219	-3.93963	-4.44261	-3.77409
ENSMUSG00000103997	Gm38027	-6.91411	-6.91411	-6.91411	-6.91411	-6.91411	-6.91411	-6.91411	-6.91411	-4.61907
ENSMUSG00000104417	Gm37068	-6.91411	-3.14924	-6.91411	-2.82434	-3.74327	-2.85668	-6.91411	-6.91411	-6.91411
ENSMUSG00000064601	Gm25634	-6.91411	-6.91411	-6.91411	-6.91411	-4.59136	-6.91411	-6.91411	-6.91411	-6.91411
ENSMUSG00000102531	1110002O04Rik	-4.48768	-2.76098	-4.64088	-1.55417	-3.74327	-1.11259	-6.91411	-4.44261	-6.91411
ENSMUSG00000103096	Gm8022	-6.91411	-3.68209	-3.27001	-2.51946	-2.52081	-3.24312	-6.91411	-6.91411	-3.24474
ENSMUSG00000102279	Gm37146	-6.91411	-6.91411	-6.91411	-4.59022	-6.91411	-6.91411	-6.91411	-6.91411	-6.91411
ENSMUSG00000103708	Gm33222	-6.91411	-3.68209	-2.32889	-4.59022	-6.91411	-2.55219	-6.91411	-6.91411	-4.61907
ENSMUSG00000104201	4930535G08Rik	-6.91411	-6.91411	-6.91411	-4.59022	-6.91411	-6.91411	-6.91411	-6.91411	-6.91411
ENSMUSG00000102434	Gm38049	-6.91411	-4.53618	-6.91411	-2.05377	-6.91411	-3.24312	-6.91411	-2.65222	-6.91411
ENSMUSG00000045216	Hs6st1	4.28745	3.96046	2.5187	2.30992	3.41896	2.84352	3.69786	2.81142	3.67519
ENSMUSG00000102202	Gm33280	-4.48768	-4.53618	-2.88411	-0.721871	-0.646307	-0.3458	-2.08431	-2.65222	-0.838782
ENSMUSG00000037470	Uggt1	7.42764	6.8426	7.09631	7.21738	7.37759	7.28074	7.90233	7.53653	7.60108
ENSMUSG00000098752	Mir6897	-6.91411	-6.91411	-6.91411	-6.91411	-6.91411	-3.77254	-6.91411	-6.91411	-6.91411
ENSMUSG00000047180	Neurl3	5.88624	6.21304	6.30452	6.12811	6.05649	5.8306	4.60432	4.78274	5.45868
ENSMUSG00000037447	Arid5a	5.49641	5.63052	6.21598	6.23507	6.23428	6.24394	5.02049	5.52111	5.75892
ENSMUSG00000102762	4930403P22Rik	-1.43009	-1.23112	-0.951915	0.227872	-0.0427245	-0.3458	-0.657531	-1.0048	0.0182564
ENSMUSG00000010453	Kansl3	6.13664	5.72469	5.71934	6.12262	6.3597	6.12827	6.22505	6.24656	6.24527
ENSMUSG00000098680	Mir6898	-6.91411	-6.91411	-6.91411	-4.59022	-6.91411	-6.91411	-6.91411	-6.91411	-6.91411
ENSMUSG00000037432	Fer1l5	1.12775	-0.130843	-0.565118	1.37835	0.554519	1.38048	0.704294	1.5036	1.87564
ENSMUSG00000001143	Lman2l	4.7704	4.50702	4.7187	4.38812	4.49259	4.57606	4.88682	4.71188	4.78225
ENSMUSG00000037408	Cnnm4	1.97331	2.30772	1.97033	2.10235	1.97261	2.36915	2.3977	1.34137	2.42076
ENSMUSG00000104316	Gm37909	-2.14573	-3.14924	-6.91411	-1.55417	-2.52081	-1.11259	-3.41719	-2.65222	-1.11431
ENSMUSG00000001138	Cnnm3	2.94485	2.8851	2.64872	2.92911	3.08833	2.74922	2.96886	2.93034	3.8146
ENSMUSG00000067653	Ankrd23	0.865813	1.24807	1.13872	1.02497	1.33958	0.0199967	1.37645	1.40436	1.51582
ENSMUSG00000109510	Gm42417	-2.14573	-3.68209	-2.57995	-6.91411	-6.91411	-3.24312	-3.41719	-4.44261	-6.91411
ENSMUSG00000079610	Ankrd39	4.0926	4.25422	4.09155	3.78617	3.78476	3.63235	4.40183	4.30458	4.11088
ENSMUSG00000026121	Sema4c	6.31553	5.53086	5.86417	6.59179	6.95815	6.57715	7.19924	6.61053	6.71142
ENSMUSG00000087589	D430040D24Rik	0.776964	0.449746	0.205097	1.45027	1.79082	0.942834	0.892868	0.526808	1.41425
ENSMUSG00000046337	Fam178b	0.471955	0.747664	0.123245	0.58817	0.142194	0.761468	-0.168255	0.488558	0.347037
ENSMUSG00000089906	Gm6428	-2.70446	-1.3541	-2.32889	-3.21141	-1.86872	-2.85668	-4.76685	-4.44261	-2.85833
ENSMUSG00000077939	Gm24133	-6.91411	-6.91411	-6.91411	-6.91411	-3.74327	-6.91411	-6.91411	-6.91411	-6.91411
ENSMUSG00000061518	Cox5b	7.20166	7.54552	7.48092	6.94836	7.00476	6.85899	7.49574	7.7433	7.23063
ENSMUSG00000037351	Actr1b	7.50142	7.40385	7.44636	7.05781	7.30768	7.28044	7.68428	7.42797	7.31525
ENSMUSG00000102416	4933424G06Rik	-4.48768	-1.48855	-4.64088	-1.86734	-2.82568	-2.3009	-6.91411	-6.91411	-3.77409
ENSMUSG00000026117	Zap70	-1.57852	-6.91411	-2.88411	1.69196	2.11206	1.5499	-0.533574	0.139436	-0.60753
ENSMUSG00000097291	Gm18828	-2.70446	-3.14924	-6.91411	-6.91411	-4.59136	-6.91411	-6.91411	-6.91411	-4.61907
ENSMUSG00000026116	Tmem131	6.28431	5.36895	5.62677	6.06937	6.51332	6.1834	6.96874	6.41471	6.80761
ENSMUSG00000103016	Gm37506	-6.91411	-3.68209	-4.64088	-4.59022	-3.21272	-6.91411	-6.91411	-4.44261	-6.91411
ENSMUSG00000102930	Gm38115	1.05404	1.5173	-0.0558639	1.09395	0.900696	0.761468	0.870601	0.408875	1.46593
ENSMUSG00000103159	F830112A20Rik	-1.74399	-0.505431	-2.32889	-0.0915048	0.0057743	-1.01478	-1.40352	-3.57891	0.674424
ENSMUSG00000080054	Rpl12-ps1	-3.09374	-2.45537	-3.7984	-6.91411	-6.91411	-3.24312	-2.73226	-2.09254	-4.61907
ENSMUSG00000050122	Vwa3b	-0.764162	-0.505431	-0.707646	0.227872	0.184944	-0.3458	-2.08431	-2.34541	-1.45519
ENSMUSG00000103603	Gm37020	-6.91411	-3.68209	-6.91411	-3.74201	-3.21272	-2.55219	-6.91411	-6.91411	-1.90237
ENSMUSG00000026114	Cnga3	-3.62852	-2.20331	-1.92896	-3.21141	-1.55555	-0.837054	-3.03446	-6.91411	-3.77409
ENSMUSG00000102231	1700074A21Rik	-6.91411	-6.91411	-6.91411	-6.91411	-3.74327	-6.91411	-6.91411	-4.44261	-6.91411
ENSMUSG00000026113	Inpp4a	3.70414	3.23898	3.52564	3.93774	3.8789	3.8492	3.36903	3.49562	4.33124
ENSMUSG00000086064	4930439A04Rik	-2.14573	-1.23112	-2.32889	-0.803173	-4.59136	-1.90067	-2.08431	-2.34541	-0.538009
ENSMUSG00000102879	Gm37135	-2.70446	-3.14924	-6.91411	-4.59022	-6.91411	-4.61767	-6.91411	-4.44261	-3.77409
ENSMUSG00000026112	Coa5	6.62913	5.71803	6.17213	6.5231	6.62668	6.68252	6.87082	6.31783	6.32031
ENSMUSG00000026111	Unc50	6.54306	6.51214	6.54206	6.45862	6.5222	6.43455	6.44161	6.63262	6.53413
ENSMUSG00000026110	Mgat4a	6.70484	6.2766	6.48432	6.69532	7.1588	6.97217	7.15559	6.78981	7.02491
ENSMUSG00000103948	4930594C11Rik	-1.05904	-0.82312	-0.865814	-1.41986	-0.437359	-0.40654	-1.63878	-1.37613	0.0182564
ENSMUSG00000087233	Gm43213	-0.855917	-1.23112	-0.435413	-0.721871	-1.08021	-1.45348	-1.63878	-1.11828	0.232344
ENSMUSG00000026090	2010300C02Rik	2.0762	2.45237	2.51067	1.53541	2.52363	1.97586	2.06657	1.38367	1.24707
ENSMUSG00000089767	4930556I23Rik	-6.91411	-6.91411	-6.91411	-6.91411	-3.21272	-3.24312	-6.91411	-6.91411	-4.61907
ENSMUSG00000104365	4930470B04Rik	-4.48768	-3.14924	-6.91411	-6.91411	-6.91411	-6.91411	-6.91411	-6.91411	-6.91411
ENSMUSG00000102650	Gm19863	-6.91411	-4.53618	-6.91411	-3.74201	-2.52081	-6.91411	-6.91411	-6.91411	-6.91411
ENSMUSG00000060771	Tsga10	2.28392	2.20255	2.54251	2.81114	2.88943	2.93816	2.79059	2.47238	2.80211
ENSMUSG00000097268	Gm26805	-6.91411	-6.91411	-2.88411	-2.82434	-4.59136	-6.91411	-6.91411	-6.91411	-6.91411
ENSMUSG00000037216	Lipt1	1.12775	0.834707	0.937905	1.48494	1.43121	0.842003	1.80997	1.20648	1.41425
ENSMUSG00000026088	Mitd1	5.42023	5.18793	5.28481	5.28832	4.71491	4.55431	4.66218	5.01071	5.124
ENSMUSG00000026087	Mrpl30	6.0712	6.2008	6.181	5.49055	5.56392	5.33038	6.16456	6.06839	5.69899
ENSMUSG00000061584	Lyg2	-1.93092	-2.76098	-6.91411	-0.803173	-2.82568	-2.3009	-3.93963	-3.57891	-2.85833
ENSMUSG00000087374	Gm15457	-2.39821	-2.76098	-2.32889	-1.55417	-2.82568	-2.3009	-3.93963	-6.91411	-3.77409
ENSMUSG00000026085	Lyg1	-6.91411	-3.68209	-3.7984	-3.21141	-6.91411	-3.77254	-6.91411	-6.91411	-6.91411
ENSMUSG00000089141	Gm23409	-6.91411	-6.91411	-6.91411	-2.51946	-6.91411	-3.24312	-6.91411	-6.91411	-6.91411
ENSMUSG00000058407	Txndc9	6.24482	6.37729	6.39068	6.08499	6.07436	5.89886	6.67594	6.44873	6.33428
ENSMUSG00000026083	Eif5b	6.01727	5.99022	5.97404	5.7279	5.70828	5.56596	6.18726	6.00714	5.90727
ENSMUSG00000026082	Rev1	4.81943	4.13638	4.75652	4.59663	4.44282	4.40987	5.07629	4.88567	4.87757
ENSMUSG00000103804	Gm37062	-2.39821	-1.98881	-2.32889	-4.59022	-3.21272	-1.45348	-3.93963	-2.09254	-1.90237
ENSMUSG00000102716	Gm5099	-4.48768	-3.68209	-4.64088	-6.91411	-2.82568	-3.24312	-4.76685	-6.91411	-3.77409
ENSMUSG00000037138	Aff3	-0.519446	-0.186903	-0.374687	1.63136	-0.573243	0.488769	0.847984	0.449267	0.0182564
ENSMUSG00000085391	Gm16150	-6.91411	-2.76098	-4.64088	-1.41986	-2.52081	-2.08695	-6.91411	-1.87745	-4.61907
ENSMUSG00000085280	Gm16151	-3.62852	-3.68209	-3.7984	-3.21141	-3.21272	-3.77254	-6.91411	-6.91411	-4.61907
ENSMUSG00000087131	Gm16152	-2.39821	-0.505431	-1.35926	-0.644907	-2.05513	-1.01478	-6.91411	-6.91411	-2.85833
ENSMUSG00000102984	Gm34727	-4.48768	-6.91411	-6.91411	-1.86734	-4.59136	-4.61767	-6.91411	-6.91411	-4.61907
ENSMUSG00000102541	Gm38135	-6.91411	-3.14924	-6.91411	-2.51946	-3.21272	-6.91411	-6.91411	-6.91411	-6.91411
ENSMUSG00000048814	Lonrf2	-1.17244	-1.1178	-2.32889	-0.571842	-0.890728	-0.177565	-2.48254	-4.44261	-1.58942
ENSMUSG00000026080	Chst10	-0.519446	-0.306014	-1.35926	0.186352	0.306081	0.455025	-0.942851	-0.709748	-1.0165
ENSMUSG00000103647	Gm37707	-6.91411	-6.91411	-6.91411	-6.91411	-3.74327	-6.91411	-6.91411	-6.91411	-6.91411
ENSMUSG00000102447	Gm6621	-6.91411	-6.91411	-3.27001	-4.59022	-4.59136	-4.61767	-6.91411	-6.91411	-4.61907
ENSMUSG00000067604	Nms	-4.48768	-4.53618	-6.91411	-4.59022	-4.59136	-3.77254	-6.91411	-6.91411	-4.61907
ENSMUSG00000026078	Pdcl3	6.23234	6.38812	6.28877	6.05502	6.18577	6.07511	6.54936	6.51326	6.16611
ENSMUSG00000103046	Gm37309	0.0344597	-0.186903	-1.04348	-0.435956	-1.08021	-0.0754052	-0.0361752	-0.623436	-0.179303
ENSMUSG00000104188	Gm37821	-6.91411	-4.53618	-6.91411	-3.74201	-6.91411	-3.24312	-6.91411	-6.91411	-6.91411
ENSMUSG00000103182	Gm37091	-6.91411	-2.45537	-3.7984	-4.59022	-3.74327	-2.85668	-3.93963	-6.91411	-6.91411
ENSMUSG00000026077	Npas2	1.77347	1.69841	1.68669	2.12451	1.534	2.03416	1.84466	1.94609	2.24455
ENSMUSG00000092563	Gm3617	-3.09374	-1.98881	-4.64088	-3.21141	-4.59136	-4.61767	-2.73226	-3.57891	-2.55386
ENSMUSG00000073702	Rpl31	7.40187	7.79428	7.61727	6.73186	6.8017	6.53639	7.57964	7.36833	7.18735
ENSMUSG00000003134	Tbc1d8	5.20439	4.92248	5.20126	4.81498	5.09289	5.06134	4.92108	4.97311	5.23987
ENSMUSG00000102607	Gm37265	-6.91411	-2.45537	-3.27001	-2.82434	-1.70365	-3.77254	-3.93963	-3.0424	-2.08864
ENSMUSG00000104827	Gm24826	-6.91411	-6.91411	-6.91411	-6.91411	-4.59136	-4.61767	-6.91411	-6.91411	-6.91411
ENSMUSG00000003135	Cnot11	5.05021	5.15449	4.97496	4.82347	4.98665	4.73564	5.41218	5.06533	4.98921
ENSMUSG00000085894	Gm15832	-0.127638	-2.76098	-2.57995	-0.1435	-0.198845	-0.3458	-1.77257	-3.57891	-0.924908
ENSMUSG00000077704	Snord89	-4.48768	-3.68209	-4.64088	-2.2679	-6.91411	-3.24312	-6.91411	-6.91411	-2.30258
ENSMUSG00000048234	Rnf149	5.2858	4.59485	4.71171	4.91687	5.33514	5.56497	4.94258	4.5023	4.37245
ENSMUSG00000064936	Gm23722	-1.43009	-2.20331	-1.92896	-2.2679	-1.42125	-2.08695	-1.51636	-2.34541	-2.08864
ENSMUSG00000102471	Gm5100	-6.91411	-2.76098	-6.91411	-6.91411	-4.59136	-4.61767	-6.91411	-6.91411	-6.91411
ENSMUSG00000050967	Creg2	-1.74399	-3.68209	-1.92896	-0.19744	-1.55555	0.420472	-3.93963	-1.0048	-3.24474
ENSMUSG00000097083	D930019O06Rik	-3.62852	-4.53618	-2.32889	-3.74201	-3.74327	-1.90067	-6.91411	-4.44261	-2.85833
ENSMUSG00000057173	Rfx8	-0.677894	-0.245229	-0.565118	-1.18379	-1.70365	-1.73572	-1.51636	-1.69031	-0.60753
ENSMUSG00000091937	Gm3646	-6.91411	-3.68209	-6.91411	-3.21141	-3.21272	-4.61767	-4.76685	-4.44261	-6.91411
ENSMUSG00000101634	1700066B17Rik	-2.39821	-2.45537	-4.64088	-2.82434	-3.21272	-1.45348	-6.91411	-4.44261	-6.91411
ENSMUSG00000026074	Map4k4	7.2946	7.02756	6.73309	5.85259	6.87452	6.25133	7.33909	6.98661	7.07118
ENSMUSG00000102985	4930456G14Rik	-3.09374	-2.76098	-2.57995	-2.2679	-4.59136	-3.77254	-2.73226	-6.91411	-6.91411
ENSMUSG00000026073	Il1r2	1.89103	0.806272	1.59857	3.89327	3.51842	2.18587	3.35706	1.68367	2.42076
ENSMUSG00000097899	Gm16894	-4.48768	-3.68209	-2.88411	-0.980965	-1.42125	-1.73572	-2.08431	-3.57891	-3.24474
ENSMUSG00000102975	Gm37347	-2.39821	-4.53618	-2.88411	-0.435956	-1.29839	-3.24312	-3.03446	-6.91411	-2.08864
ENSMUSG00000026072	Il1r1	5.48711	5.05829	5.05991	6.45589	6.40786	6.44748	6.63689	6.00121	5.41113
ENSMUSG00000103560	Gm38070	-1.29552	-1.80211	-1.7641	-0.571842	-1.08021	-0.536275	-2.26973	-1.69031	-1.3324
ENSMUSG00000070942	Il1rl2	2.4843	2.36733	3.26441	2.34808	3.05414	3.25977	3.20963	3.11114	1.87564
ENSMUSG00000103230	Gm17970	-3.62852	-2.45537	-6.91411	-4.59022	-4.59136	-3.24312	-3.03446	-6.91411	-4.61907
ENSMUSG00000026069	Il1rl1	-0.677894	0.521469	-2.32889	2.15711	0.487793	2.07916	3.48716	0.139436	-0.60753
ENSMUSG00000026070	Il18r1	-1.74399	-0.736903	-6.91411	-1.297	-0.573243	-2.3009	-3.93963	-6.91411	-2.55386
ENSMUSG00000026068	Il18rap	-0.0175752	0.120799	-0.0558639	1.18109	-0.0929106	0.152222	2.20649	0.449267	-0.538009
ENSMUSG00000104441	Gm35801	-4.48768	-6.91411	-4.64088	-6.91411	-6.91411	-4.61767	-6.91411	-6.91411	-6.91411
ENSMUSG00000026065	Slc9a4	-2.14573	-2.76098	-2.57995	-1.55417	-0.890728	-0.3458	-1.92004	-3.0424	-6.91411
ENSMUSG00000102676	Gm37435	-6.91411	-2.45537	-4.64088	-2.51946	-4.59136	-2.85668	-6.91411	-3.0424	-4.61907
ENSMUSG00000026062	Slc9a2	-0.596496	-0.655548	-0.154512	0.26823	-0.313178	0.385072	2.34214	0.635825	-0.23323
ENSMUSG00000103679	Gm37623	-6.91411	-1.80211	-4.64088	-1.18379	-3.21272	-1.73572	-6.91411	-6.91411	-3.77409
ENSMUSG00000103270	Gm37915	-1.93092	-2.76098	-3.7984	-2.51946	-1.29839	-1.90067	-3.03446	-1.87745	-3.24474
ENSMUSG00000041945	Mfsd9	1.55929	1.09192	1.38689	1.98618	2.40207	2.2063	2.88803	2.0548	2.09939
ENSMUSG00000079588	Tmem182	4.20187	3.51855	3.62564	6.45643	5.22038	6.25868	2.99997	4.40811	4.2026
ENSMUSG00000094136	Gm5973	-6.91411	-6.91411	-4.64088	-2.05377	-6.91411	-4.61767	-6.91411	-6.91411	-6.91411
ENSMUSG00000104072	4930448I06Rik	-4.48768	-3.68209	-3.7984	-6.91411	-6.91411	-3.77254	-6.91411	-6.91411	-3.77409
ENSMUSG00000100185	Gm28634	-6.91411	-1.98881	-2.88411	-3.21141	-1.86872	-2.08695	-1.92004	-6.91411	-6.91411
ENSMUSG00000100832	Gm29260	-1.74399	-0.655548	-2.32889	-1.55417	-2.26927	-1.11259	-6.91411	-3.57891	-2.55386
ENSMUSG00000100178	Gm5267	-6.91411	-3.14924	-6.91411	-3.74201	-6.91411	-3.24312	-6.91411	-6.91411	-6.91411
ENSMUSG00000101877	Gm8176	-6.91411	-3.68209	-6.91411	-6.91411	-4.59136	-4.61767	-6.91411	-6.91411	-6.91411
ENSMUSG00000053640	Gm9915	-4.48768	-1.98881	-6.91411	-1.86734	-2.05513	-2.85668	-3.93963	-4.44261	-2.30258
ENSMUSG00000101299	Gm28175	-4.48768	-3.14924	-4.64088	-2.51946	-3.74327	-3.24312	-6.91411	-4.44261	-4.61907
ENSMUSG00000100180	Gm28140	-6.91411	-3.68209	-6.91411	-2.51946	-3.21272	-6.91411	-6.91411	-6.91411	-3.77409
ENSMUSG00000103106	Gm37047	-4.48768	-1.48855	-1.92896	-1.55417	-1.70365	-1.73572	-6.91411	-4.44261	-6.91411
ENSMUSG00000060424	Pantr1	-1.57852	-0.186903	-2.32889	-1.55417	-1.70365	-2.3009	-3.93963	-6.91411	-4.61907
ENSMUSG00000104199	4930420N18Rik	-3.62852	-6.91411	-3.7984	-2.82434	-4.59136	-4.61767	-6.91411	-6.91411	-6.91411
ENSMUSG00000093436	Gm20646	-6.91411	-6.91411	-6.91411	-4.59022	-6.91411	-6.91411	-6.91411	-6.91411	-6.91411
ENSMUSG00000045515	Pou3f3	-3.62852	-2.76098	-3.7984	-3.21141	-3.21272	-2.55219	-6.91411	-6.91411	-4.61907
ENSMUSG00000097063	Pantr2	-6.91411	-2.76098	-6.91411	-3.21141	-6.91411	-3.77254	-6.91411	-3.57891	-6.91411
ENSMUSG00000099784	Dalir	-3.62852	-3.68209	-4.64088	-1.07881	-6.91411	-1.33068	-3.93963	-4.44261	-4.61907
ENSMUSG00000060679	Mrps9	4.69764	4.92414	4.80818	4.49614	4.60705	4.50157	4.96771	4.9345	4.58603
ENSMUSG00000077448	Gm23126	-6.91411	-6.91411	-6.91411	-6.91411	-4.59136	-6.91411	-6.91411	-6.91411	-6.91411
ENSMUSG00000041907	Gpr45	-4.48768	-0.736903	-2.57995	-1.297	-2.05513	-1.21752	-4.76685	-2.09254	-1.73743
ENSMUSG00000070939	Tgfbrap1	4.47566	3.76746	3.84257	4.53387	4.92494	4.56027	4.65405	4.64172	4.75308
ENSMUSG00000041878	8430432A02Rik	-1.74399	-1.48855	-1.482	-1.70227	-0.98236	-1.90067	-1.51636	-0.899601	-1.0165
ENSMUSG00000010290	AI597479	4.53782	3.74142	4.0589	4.68685	4.17504	4.59748	4.90199	4.63298	4.67472
ENSMUSG00000008136	Fhl2	2.67668	4.42758	4.42619	4.45083	4.94529	4.53627	4.15012	2.50149	2.78186
ENSMUSG00000094497	Gm8210	-1.93092	-0.82312	-1.7641	-1.70227	-2.26927	-4.61767	3.47245	2.97252	2.96662
ENSMUSG00000099576	Gm29040	-2.39821	-1.98881	-2.11511	-2.51946	-2.52081	-3.24312	-6.91411	-6.91411	-2.55386
ENSMUSG00000099694	Gm29610	-2.70446	-6.91411	-6.91411	-1.70227	-3.74327	-2.55219	-6.91411	-6.91411	-4.61907
ENSMUSG00000101923	Gm29041	-6.91411	-4.53618	-4.64088	-6.91411	-2.52081	-3.77254	-4.76685	-6.91411	-6.91411
ENSMUSG00000066877	Nck2	6.40534	6.00593	6.4113	6.42163	6.66541	6.38445	6.36801	6.67794	6.40494
ENSMUSG00000103422	Gm37536	-6.91411	-6.91411	-6.91411	-1.86734	-6.91411	-2.3009	-6.91411	-3.57891	-1.73743
ENSMUSG00000103945	Gm38228	1.54142	1.75901	0.617537	1.84656	1.44886	0.842003	0.978651	1.25286	2.45526
ENSMUSG00000026051	1500015O10Rik	-0.310282	-0.245229	-2.32889	0.739377	0.848466	0.455025	-0.0788723	0.324532	-2.30258
ENSMUSG00000100764	Gm29155	-2.70446	-2.20331	-4.64088	-2.82434	-2.26927	-1.73572	-2.26973	-6.91411	-3.24474
ENSMUSG00000100635	Gm29157	-4.48768	-3.14924	-6.91411	-6.91411	-3.74327	-2.3009	-4.76685	-2.34541	-2.85833
ENSMUSG00000100480	Gm29156	-3.62852	-2.76098	-2.88411	-2.2679	-3.74327	-4.61767	-3.03446	-3.57891	-2.85833
ENSMUSG00000057363	Uxs1	4.96898	5.14316	5.11124	4.60058	4.77386	4.60711	5.28957	4.89118	4.92296
ENSMUSG00000090243	Gm16103	-1.74399	0.0253423	-0.784563	-1.07881	-1.42125	-1.11259	-1.02396	-0.0729522	-2.30258
ENSMUSG00000100701	Gm19587	0.894253	0.806272	1.25858	0.30749	0.0057743	0.385072	1.0398	1.66664	1.10218
ENSMUSG00000101395	Gm8241	-2.70446	-2.45537	-3.27001	-1.86734	-3.74327	-2.08695	-6.91411	-6.91411	-2.08864
ENSMUSG00000088848	Gm26352	-4.48768	-6.91411	-6.91411	-4.59022	-4.59136	-6.91411	-6.91411	-6.91411	-6.91411
ENSMUSG00000095757	Gm24180	-4.48768	-6.91411	-6.91411	-4.59022	-6.91411	-4.61767	-6.91411	-6.91411	-6.91411
ENSMUSG00000041763	Tpp2	7.20414	6.92591	7.25816	6.72779	6.93447	6.97105	7.57017	6.89042	6.92305
ENSMUSG00000047343	Mettl21c	-0.855917	-0.0768808	-1.24614	0.26823	-1.18518	-0.46995	-0.0361752	-0.709748	-1.45519
ENSMUSG00000090106	Gm15838	-4.48768	-6.91411	-6.91411	-4.59022	-4.59136	-6.91411	-4.76685	-6.91411	-4.61907
ENSMUSG00000091844	Gm8251	-0.310282	0.334999	-0.435413	-0.980965	-0.503702	0.455025	-1.1099	-4.44261	-2.08864
ENSMUSG00000026049	Tex30	4.58001	4.57812	4.56442	4.38353	4.21685	4.27374	5.0896	4.63954	4.39706
ENSMUSG00000026047	Kdelc1	5.74503	5.85186	5.78486	5.03268	5.08868	5.09048	5.84368	5.70541	5.46504
ENSMUSG00000041684	Bivm	4.08952	4.14776	4.10227	3.39326	4.25245	4.03768	4.30759	3.80279	4.13769
ENSMUSG00000026048	Ercc5	5.01665	5.14316	5.41413	4.7944	4.82205	5.01433	5.159	4.83322	5.05678
ENSMUSG00000046828	Mettl21e	-6.91411	-1.1178	-3.7984	-1.86734	-1.86872	-1.21752	-6.91411	-6.91411	-6.91411
ENSMUSG00000089703	Gm15833	-2.39821	-3.68209	-6.91411	-3.74201	-4.59136	-6.91411	-6.91411	-6.91411	-6.91411
ENSMUSG00000100769	Gm28893	-4.48768	-4.53618	-6.91411	-2.82434	-6.91411	-2.85668	-3.41719	-6.91411	-4.61907
ENSMUSG00000101567	Txn-ps1	-2.14573	-1.63683	-1.61617	-2.51946	-2.26927	-2.55219	-2.08431	-1.0048	-1.73743
ENSMUSG00000056870	Gulp1	4.93173	5.17687	5.13754	5.10689	4.94994	5.01577	4.38032	4.90758	4.84541
ENSMUSG00000102319	Gm37626	-2.14573	-0.736903	-1.7641	-0.644907	-3.21272	-0.837054	-6.91411	-1.69031	-0.757509
ENSMUSG00000089877	Gm16102	-3.62852	-6.91411	-3.27001	-2.82434	-3.74327	-3.77254	-2.73226	-6.91411	-1.11431
ENSMUSG00000101701	4930521E06Rik	-3.09374	-2.45537	-1.92896	-1.41986	-1.70365	-2.85668	-3.41719	-2.65222	-2.55386
ENSMUSG00000103071	Gm38110	-6.91411	-3.68209	-6.91411	-4.59022	-6.91411	-3.77254	-6.91411	-6.91411	-3.77409
ENSMUSG00000100013	Gm19480	-6.91411	-6.91411	-3.27001	-4.59022	-6.91411	-4.61767	-6.91411	-6.91411	-6.91411
ENSMUSG00000101251	Gm3496	-6.91411	-6.91411	-6.91411	-3.74201	-6.91411	-6.91411	-6.91411	-6.91411	-6.91411
ENSMUSG00000101937	Gm5268	-3.09374	-4.53618	-6.91411	-3.74201	-2.82568	-2.85668	-3.93963	-4.44261	-4.61907
ENSMUSG00000026043	Col3a1	8.31295	6.36638	7.42304	10.2747	9.74034	10.5248	10.3616	10.365	9.62296
ENSMUSG00000026042	Col5a2	5.58195	6.13515	6.09572	6.44107	6.41011	6.87424	6.93493	6.60047	6.13052
ENSMUSG00000104476	Gm38211	-0.446303	0.806272	0.319775	0.58817	-0.890728	0.58551	-0.942851	-0.709748	0.347037
ENSMUSG00000100218	Gm8296	-4.48768	-3.68209	-6.91411	-6.91411	-6.91411	-6.91411	-6.91411	-6.91411	-6.91411
ENSMUSG00000100361	Gm7063	-3.62852	-4.53618	-6.91411	-6.91411	-6.91411	-6.91411	-3.93963	-6.91411	-2.85833
ENSMUSG00000100894	Gm8304	-4.48768	-2.76098	-4.64088	-3.21141	-2.52081	-2.3009	-4.76685	-2.65222	-6.91411
ENSMUSG00000095121	Gm23216	-6.91411	-6.91411	-3.27001	-4.59022	-6.91411	-6.91411	-6.91411	-6.91411	-6.91411
ENSMUSG00000065255	Gm23974	-3.62852	-4.53618	-4.64088	-4.59022	-6.91411	-2.85668	-6.91411	-6.91411	-6.91411
ENSMUSG00000100843	Gm8307	-2.39821	-4.53618	-2.57995	-1.55417	-2.05513	-3.77254	-2.26973	-4.44261	-3.24474
ENSMUSG00000025995	Wdr75	5.63347	5.26178	5.45234	5.16949	5.36914	5.19766	6.38136	5.70228	5.39567
ENSMUSG00000099850	Gm28906	-3.62852	-1.3541	-6.91411	-3.21141	-6.91411	-2.55219	-6.91411	-6.91411	-6.91411
ENSMUSG00000084817	Gm5526	2.5837	3.29121	2.91509	2.50829	2.54019	2.2756	2.66035	2.83447	2.82867
ENSMUSG00000098549	Gm5269	-3.09374	-3.68209	-2.88411	-4.59022	-4.59136	-2.08695	-6.91411	-2.65222	-6.91411
ENSMUSG00000099381	Gm18303	-2.14573	-0.914819	-4.64088	-1.18379	-3.74327	-1.58771	-6.91411	-6.91411	-6.91411
ENSMUSG00000025993	Slc40a1	0.922144	1.66713	2.55817	2.4828	3.5957	3.51852	0.427554	0.187983	2.27384
ENSMUSG00000099946	Gm9496	-3.62852	-1.1178	-2.57995	-1.297	-1.42125	-1.33068	-4.76685	-3.57891	-4.61907
ENSMUSG00000070896	Rpl23a-ps1	-2.70446	-2.20331	-3.27001	-2.2679	-4.59136	-2.55219	-6.91411	-4.44261	-6.91411
ENSMUSG00000090682	Gm3852	-3.62852	-3.14924	-3.27001	-1.55417	-4.59136	-4.61767	-3.03446	-3.0424	-3.77409
ENSMUSG00000044457	Stk-ps2	-3.09374	-1.01274	-2.88411	-1.86734	-0.890728	-2.3009	-6.91411	-6.91411	-2.85833
ENSMUSG00000099432	Gm18849	-2.14573	-1.1178	-2.57995	-1.70227	-3.21272	-2.85668	-6.91411	-3.57891	-2.55386
ENSMUSG00000041144	Dnah7b	-0.185987	1.26906	0.0364682	1.84656	1.15838	1.62769	-1.40352	-0.623436	-0.680571
ENSMUSG00000101262	Gm8326	1.32867	0.806272	1.17979	0.739377	0.737966	0.67617	1.13628	1.40436	1.05796
ENSMUSG00000101337	Dnah7c	-0.0175752	1.38895	0.524948	1.72133	1.61439	1.50113	-0.475373	-0.255662	-0.680571
ENSMUSG00000025986	Slc39a10	6.75076	6.42599	6.71749	6.52518	6.77659	6.87663	7.03124	6.63152	6.62739
ENSMUSG00000100213	Gm28151	-1.57852	-1.63683	-1.04348	-0.644907	-0.890728	-0.3458	-1.63878	-2.34541	-0.289252
ENSMUSG00000103129	Gm37393	-2.70446	0.120799	-1.7641	-0.0413183	-0.890728	-0.177565	-3.03446	-1.24145	-4.61907
ENSMUSG00000100160	Gm28527	-2.14573	-1.48855	-2.32889	-3.21141	-2.26927	-2.08695	-3.41719	-1.87745	-2.55386
ENSMUSG00000101921	Gm28825	-6.91411	-4.53618	-4.64088	-3.21141	-4.59136	-3.77254	-4.76685	-6.91411	-3.24474
ENSMUSG00000101447	Gm28826	-3.62852	-6.91411	-6.91411	-6.91411	-6.91411	-4.61767	-6.91411	-6.91411	-6.91411
ENSMUSG00000081185	Gm4852	-1.43009	-0.82312	-1.92896	-1.41986	-2.05513	-1.73572	-1.63878	-0.801554	-2.30258
ENSMUSG00000103246	Gm38090	-2.70446	-3.68209	-2.57995	-0.644907	-2.82568	-0.923181	-6.91411	-6.91411	-6.91411
ENSMUSG00000098876	Mir6350	-6.91411	-3.14924	-3.27001	-3.74201	-4.59136	-6.91411	-6.91411	-6.91411	-6.91411
ENSMUSG00000100530	Gm18117	-4.48768	-1.3541	-6.91411	-2.51946	-2.52081	-2.3009	-6.91411	-6.91411	-6.91411
ENSMUSG00000104067	Gm37196	-6.91411	-2.45537	-2.57995	-2.82434	-4.59136	-1.45348	-6.91411	-6.91411	-6.91411
ENSMUSG00000100033	Gm8337	1.86253	2.0165	1.62854	1.11623	1.02355	0.761468	1.79822	2.14363	1.28593
ENSMUSG00000088017	Gm23829	-6.91411	-6.91411	-6.91411	-3.74201	-6.91411	-6.91411	-6.91411	-6.91411	-6.91411
ENSMUSG00000101996	Gm19206	-2.70446	-1.1178	-2.32889	-2.2679	-3.74327	-1.33068	-4.76685	-2.65222	-6.91411
ENSMUSG00000096973	Gm5974	-3.62852	-3.14924	-6.91411	-3.21141	-3.21272	-4.61767	-3.93963	-6.91411	-4.61907
ENSMUSG00000064943	Gm23240	-4.48768	-6.91411	-3.27001	-2.51946	-3.21272	-2.55219	-6.91411	-6.91411	-6.91411
ENSMUSG00000100866	Gm28830	-6.91411	-6.91411	-6.91411	-3.74201	-6.91411	-6.91411	-6.91411	-6.91411	-6.91411
ENSMUSG00000099376	Gm19124	-6.91411	-6.91411	-6.91411	-6.91411	-6.91411	-4.61767	-6.91411	-6.91411	-6.91411
ENSMUSG00000097883	Gm8357	-3.62852	-2.45537	-6.91411	-2.2679	-4.59136	-1.01478	-6.91411	-6.91411	-3.77409
ENSMUSG00000099698	Gm28740	-6.91411	-6.91411	-6.91411	-6.91411	-3.21272	-3.24312	-6.91411	-6.91411	-6.91411
ENSMUSG00000099454	Gm8367	-4.48768	-2.76098	-6.91411	-6.91411	-6.91411	-6.91411	-6.91411	-6.91411	-4.61907
ENSMUSG00000051616	C230029F24Rik	-6.91411	-3.14924	-6.91411	-4.59022	-3.21272	-2.3009	-6.91411	-6.91411	-6.91411
ENSMUSG00000099627	Gm6757	-4.48768	-6.91411	-6.91411	-2.82434	-6.91411	-2.55219	-6.91411	-6.91411	-6.91411
ENSMUSG00000099577	Gm3605	-3.62852	-4.53618	-6.91411	-3.21141	-6.91411	-4.61767	-6.91411	-6.91411	-3.77409
ENSMUSG00000099882	Gm28388	-3.62852	-2.20331	-3.27001	-1.86734	-2.52081	-2.55219	-6.91411	-4.44261	-6.91411
ENSMUSG00000101760	Gm8384	-6.91411	-4.53618	-6.91411	-4.59022	-4.59136	-3.24312	-6.91411	-6.91411	-6.91411
ENSMUSG00000099608	4933411E06Rik	-1.74399	-1.63683	-1.92896	-1.55417	-2.26927	-0.605797	-6.91411	-4.44261	-2.85833
ENSMUSG00000099864	Gm8391	-6.91411	-3.14924	-6.91411	-3.74201	-1.86872	-3.77254	-6.91411	-6.91411	-6.91411
ENSMUSG00000098249	Gm27330	-6.91411	-6.91411	-3.7984	-6.91411	-6.91411	-6.91411	-6.91411	-6.91411	-6.91411
ENSMUSG00000100451	Gm29665	-6.91411	-4.53618	-4.64088	-6.91411	-6.91411	-3.77254	-6.91411	-6.91411	-6.91411
ENSMUSG00000100816	Gm28321	-2.39821	-3.68209	-6.91411	-6.91411	-4.59136	-4.61767	-6.91411	-6.91411	-6.91411
ENSMUSG00000026109	Tmeff2	2.22916	1.5173	1.79639	2.78356	1.88458	2.79714	2.62088	3.60246	2.94857
ENSMUSG00000100671	Gm28322	-6.91411	-6.91411	-6.91411	-2.51946	-6.91411	-3.77254	-6.91411	-6.91411	-6.91411
ENSMUSG00000101242	Gm28319	-3.62852	-3.14924	-4.64088	-1.86734	-3.21272	-6.91411	-6.91411	-1.37613	-3.77409
ENSMUSG00000099924	Gm28320	-1.05904	-4.53618	-2.88411	-1.41986	-1.55555	-2.3009	-6.91411	-1.87745	-2.30258
ENSMUSG00000099625	Gm29325	-1.57852	-1.1178	-2.32889	-0.980965	-3.74327	-2.55219	-6.91411	-3.0424	-1.21924
ENSMUSG00000101799	9330175M20Rik	-2.14573	-1.3541	-2.11511	-4.59022	-3.21272	-2.55219	-3.41719	-2.65222	-1.90237
ENSMUSG00000045954	Cavin2	10.2318	10.1016	10.0836	10.1651	10.0972	10.1653	9.09003	10.0356	10.3634
ENSMUSG00000099741	Gm5253	-4.48768	-2.76098	-2.57995	-1.18379	-1.08021	-1.21752	-1.51636	-1.52469	-0.680571
ENSMUSG00000101702	1700072G22Rik	-6.91411	-6.91411	-6.91411	-2.82434	-2.52081	-6.91411	-4.76685	-6.91411	-3.24474
ENSMUSG00000026107	Nabp1	3.3764	3.09947	3.65506	4.69057	4.70393	4.51391	4.38425	3.66382	3.9748
ENSMUSG00000099413	Gm17767	-2.39821	0.166259	-1.35926	-1.07881	-1.70365	-1.11259	-4.76685	-1.37613	-6.91411
ENSMUSG00000103424	Gm37535	-2.14573	-3.14924	-2.57995	-1.07881	-0.98236	-0.755779	-6.91411	-6.91411	-2.85833
ENSMUSG00000101741	Gm28055	-2.14573	-1.80211	-1.61617	-1.70227	-0.198845	-1.01478	-2.48254	-1.87745	-1.45519
ENSMUSG00000018417	Myo1b	8.22507	7.81315	8.15553	8.30573	8.68733	8.50841	8.3918	8.1967	8.14136
ENSMUSG00000101724	Gm29453	-3.62852	-1.80211	-3.7984	-3.21141	-3.21272	-1.90067	-3.93963	-2.34541	-1.45519
ENSMUSG00000100313	Gm28323	-1.57852	-0.43585	-2.88411	-1.07881	-1.18518	-1.58771	-0.866059	0.0371467	0.232344
ENSMUSG00000100696	Gm8419	-6.91411	-3.68209	-4.64088	-6.91411	-6.91411	-4.61767	-6.91411	-4.44261	-6.91411
ENSMUSG00000072324	Gm8420	-2.70446	-1.48855	-2.57995	-3.21141	-2.82568	-2.85668	-2.73226	-1.69031	-2.30258
ENSMUSG00000062939	Stat4	-0.185987	-0.0768808	0.617537	0.927531	0.848466	0.521742	-0.942851	-1.37613	-0.179303
ENSMUSG00000101628	Gm28177	-1.05904	-1.23112	-1.61617	0.00718092	-0.373933	-1.01478	-1.51636	-2.34541	-1.58942
ENSMUSG00000078291	Gm3940	-4.48768	-4.53618	-3.7984	-3.21141	-3.74327	-3.24312	-3.93963	-3.0424	-6.91411
ENSMUSG00000109599	Gm31812	-1.29552	-1.63683	-1.7641	-0.980965	-2.26927	-1.01478	-3.41719	-1.87745	-2.55386
ENSMUSG00000026104	Stat1	7.70302	7.12467	7.43501	8.22184	7.52578	7.32841	6.34195	6.72907	7.25226
ENSMUSG00000099569	Gm18301	-0.677894	-1.80211	-1.92896	-0.435956	-0.646307	-1.33068	-3.41719	-3.57891	-1.45519
ENSMUSG00000026103	Gls	7.06252	6.57985	6.32583	6.89821	7.88726	7.43557	7.27086	7.42069	7.40376
ENSMUSG00000002881	Nab1	7.22843	6.97024	6.40806	5.93167	7.08912	6.57568	7.24891	7.1609	6.97451
ENSMUSG00000097833	Gm5976	-3.09374	-4.53618	-4.64088	-3.74201	-6.91411	-6.91411	-6.91411	-6.91411	-6.91411
ENSMUSG00000101501	Rps27a-ps1	-1.29552	-0.655548	-2.57995	-1.18379	-1.86872	-1.45348	-4.76685	-2.65222	-2.08864
ENSMUSG00000100120	Gm553	-3.09374	-1.63683	-2.57995	-0.5023	-1.55555	-1.90067	-3.41719	-3.57891	-3.77409
ENSMUSG00000099878	Gm28178	-6.91411	-2.76098	-3.7984	-1.86734	-6.91411	-1.11259	-4.76685	-4.44261	-3.77409
ENSMUSG00000100007	Gm5527	0.133217	-0.0768808	0.282553	-0.311774	-0.98236	-1.11259	-0.419429	-0.0168528	-0.471684
ENSMUSG00000043015	Nemp2	3.3355	3.1342	3.03744	3.81029	3.13268	3.26465	3.01019	3.3216	3.71132
ENSMUSG00000103630	Gm37242	-2.39821	-1.63683	-2.11511	-2.05377	-2.26927	-2.85668	-2.26973	-4.44261	-6.91411
ENSMUSG00000041439	Mfsd6	6.61638	6.15432	6.24105	6.73726	6.93877	6.84237	6.13334	6.50311	6.96181
ENSMUSG00000100302	Gm29670	-2.70446	-1.98881	-4.64088	-2.2679	-4.59136	-1.90067	-3.03446	-6.91411	-2.30258
ENSMUSG00000100230	Gm28650	-6.91411	-6.91411	-6.91411	-4.59022	-6.91411	-4.61767	-6.91411	-6.91411	-6.91411
ENSMUSG00000026102	Inpp1	6.12544	5.91315	6.05698	6.7287	6.64402	6.46983	5.50816	5.87067	6.50714
ENSMUSG00000041426	Hibch	3.99092	4.07215	4.01134	3.61679	3.86253	3.57852	4.16621	3.9924	3.93257
ENSMUSG00000089802	Gm16107	-4.48768	-6.91411	-6.91411	-1.55417	-2.52081	-1.33068	-6.91411	-4.44261	-3.77409
ENSMUSG00000043629	1700019D03Rik	-2.39821	-1.98881	-0.784563	-0.644907	-0.804571	-0.67884	-2.08431	-0.464913	-1.11431
ENSMUSG00000026100	Mstn	-2.70446	-3.14924	-4.64088	-2.2679	-1.70365	-3.24312	-3.93963	-3.0424	-2.55386
ENSMUSG00000089334	Gm24349	-6.91411	-4.53618	-6.91411	-4.59022	-6.91411	-4.61767	-6.91411	-6.91411	-6.91411
ENSMUSG00000060715	1700019A02Rik	-3.62852	-4.53618	-3.27001	-4.59022	-6.91411	-2.85668	-4.76685	-6.91411	-4.61907
ENSMUSG00000026098	Pms1	2.74854	2.44316	2.55817	2.606	2.45542	2.71399	3.08462	2.90877	2.56202
ENSMUSG00000100763	Gm28777	-6.91411	-6.91411	-6.91411	-2.2679	-3.74327	-3.24312	-6.91411	-6.91411	-6.91411
ENSMUSG00000026097	Ormdl1	3.96098	3.5446	3.54148	4.07204	3.98552	4.0798	4.00434	3.94376	3.99253
ENSMUSG00000100679	Gm28778	-3.62852	-2.45537	-6.91411	-2.82434	-2.05513	-3.24312	-3.93963	-4.44261	-3.24474
ENSMUSG00000026096	Osgepl1	3.31461	3.5446	3.52564	3.7113	3.79169	3.5388	3.42358	3.79105	3.54908
ENSMUSG00000099913	Gm28551	-2.70446	-2.45537	-2.57995	-1.86734	-1.86872	-4.61767	-3.03446	-2.09254	-1.90237
ENSMUSG00000101838	Gm18800	-2.70446	-2.76098	-4.64088	-1.86734	-1.70365	-2.3009	-4.76685	-4.44261	-2.08864
ENSMUSG00000026095	Asnsd1	3.26647	3.29121	3.48526	2.54981	3.07134	2.91972	3.61321	3.2548	3.01368
ENSMUSG00000100267	Gm28779	-3.62852	-2.20331	-3.27001	-2.51946	-2.82568	-2.85668	-4.76685	-6.91411	-4.61907
ENSMUSG00000099450	Gm6799	-6.91411	-2.45537	-3.7984	-3.21141	-6.91411	-3.24312	-6.91411	-6.91411	-6.91411
ENSMUSG00000100069	Gm6801	-3.62852	-6.91411	-3.7984	-6.91411	-6.91411	-3.77254	-4.76685	-3.57891	-4.61907
ENSMUSG00000096141	Dnah7a	-0.519446	1.78838	0.556476	0.927531	0.618295	0.893299	-3.93963	-2.65222	-0.60753
ENSMUSG00000092657	Gm25240	-6.91411	-6.91411	-4.64088	-6.91411	-6.91411	-6.91411	-6.91411	-6.91411	-6.91411
ENSMUSG00000026094	Stk17b	5.6492	5.13032	5.68588	6.51316	6.35034	6.64279	5.32889	5.38588	5.48709
ENSMUSG00000102405	Gm37863	-6.91411	-6.91411	-6.91411	-3.21141	-6.91411	-4.61767	-4.76685	-6.91411	-6.91411
ENSMUSG00000042807	Hecw2	5.00528	5.32828	5.12313	5.15879	5.5507	5.54406	4.19113	4.62639	5.2921
ENSMUSG00000098443	Mir7681	-3.62852	-3.14924	-3.27001	-4.59022	-4.59136	-3.24312	-6.91411	-3.0424	-4.61907
ENSMUSG00000087949	Gm24251	-6.91411	-6.91411	-6.91411	-6.91411	-6.91411	-3.24312	-6.91411	-6.91411	-6.91411
ENSMUSG00000102868	Gm37633	-6.91411	-6.91411	-4.64088	-3.74201	-4.59136	-6.91411	-6.91411	-6.91411	-3.77409
ENSMUSG00000094013	Gm25829	-6.91411	-6.91411	-6.91411	-6.91411	-6.91411	-4.61767	-6.91411	-6.91411	-6.91411
ENSMUSG00000025983	Ccdc150	-2.70446	-0.369472	-0.865814	0.34571	-0.890728	-0.231493	-1.92004	-3.57891	-1.45519
ENSMUSG00000041303	Gtf3c3	5.04863	4.91251	5.02794	4.94048	5.20878	5.10279	5.60576	5.24528	5.13069
ENSMUSG00000109809	Gm34066	-3.09374	-1.48855	-4.64088	-2.05377	-3.21272	-2.3009	-6.91411	-3.0424	-4.61907
ENSMUSG00000073678	Pgap1	2.62671	2.59217	2.71308	3.72948	3.57174	3.51033	2.68608	3.26615	3.32486
ENSMUSG00000104136	Gm36955	-1.29552	-0.655548	-2.11511	-0.435956	-0.890728	-0.67884	-2.73226	-1.87745	-0.757509
ENSMUSG00000101130	Gm19637	-2.70446	-6.91411	-4.64088	-4.59022	-6.91411	-1.73572	-6.91411	-6.91411	-4.61907
ENSMUSG00000052331	Ankrd44	4.65256	4.12491	4.17517	5.35892	5.21266	5.13644	4.17759	4.69518	5.40453
ENSMUSG00000101674	4930444A19Rik	-0.596496	-0.914819	-1.14126	0.143602	-0.0427245	-0.231493	-1.1099	-0.899601	0.519998
ENSMUSG00000102503	Gm37370	-0.446303	-0.369472	-1.35926	-0.253475	-0.98236	-0.837054	-1.92004	-1.24145	-0.471684
ENSMUSG00000089245	Gm24053	-3.62852	-6.91411	-3.27001	-3.21141	-3.74327	-4.61767	-6.91411	-4.44261	-3.24474
ENSMUSG00000102642	A130048G24Rik	-6.91411	-1.23112	-0.565118	-1.86734	-2.52081	-2.55219	-3.93963	-2.34541	-3.77409
ENSMUSG00000025982	Sf3b1	8.86959	8.71473	8.81024	8.77836	8.83052	8.80458	8.89111	8.85025	8.85686
ENSMUSG00000103030	E330011M16Rik	0.0344597	1.16092	-0.104345	0.30749	0.794274	0.488769	0.457742	0.408875	0.347037
ENSMUSG00000025981	Coq10b	5.6165	5.81577	6.03547	5.91984	6.00149	5.87034	5.69162	5.65342	5.82307
ENSMUSG00000101122	Gm17971	1.52333	2.32787	1.80953	2.24062	2.38383	2.19612	1.09846	1.31975	2.29305
ENSMUSG00000025980	Hspd1	7.62324	7.17836	7.40394	7.09895	6.77265	6.95416	8.44869	7.66668	7.21152
ENSMUSG00000073676	Hspe1	5.91775	6.05358	5.92657	5.39923	5.36566	5.11229	6.82089	6.15107	5.6204
ENSMUSG00000100736	Gm5147	-6.91411	-6.91411	-6.91411	-6.91411	-6.91411	-4.61767	-4.76685	-6.91411	-6.91411
ENSMUSG00000089670	Gm16581	-3.62852	-4.53618	-2.88411	-6.91411	-6.91411	-3.24312	-3.41719	-3.0424	-3.77409
ENSMUSG00000025979	Mob4	6.34545	6.42131	6.49046	6.34056	6.6155	6.46772	6.59633	6.47587	6.28777
ENSMUSG00000061863	Gm6822	1.00272	1.4268	0.889211	0.619706	0.381534	0.311553	0.870601	1.87373	0.614622
ENSMUSG00000025978	Rftn2	4.64422	4.79804	5.02372	4.36969	5.15065	4.68013	4.77886	4.41577	4.41251
ENSMUSG00000097649	Gm10561	-2.14573	-0.914819	-0.865814	-1.55417	-1.86872	-1.45348	-1.63878	-1.69031	-1.90237
ENSMUSG00000046994	Mars2	3.87797	3.6282	3.78717	3.45575	3.97946	3.63612	4.98077	3.9188	3.58068
ENSMUSG00000025977	Boll	-2.39821	-1.80211	-2.32889	-1.41986	-2.05513	-2.3009	-1.02396	-1.0048	-0.838782
ENSMUSG00000100215	Gm8292	-0.519446	0.166259	0.205097	0.30749	0.0526956	0.109479	0.653031	0.23495	-0.12732
ENSMUSG00000101945	Gm29138	-4.48768	-2.45537	-1.92896	-2.2679	-3.74327	-2.55219	-4.76685	-4.44261	-3.77409
ENSMUSG00000101085	Gm8531	-6.91411	-3.14924	-6.91411	-4.59022	-4.59136	-6.91411	-6.91411	-6.91411	-4.61907
ENSMUSG00000038349	Plcl1	2.88234	2.80113	2.9272	3.63233	4.26247	3.98545	3.17825	3.48108	3.60777
ENSMUSG00000102145	Gm38056	0.133217	0.449746	0.459746	-0.0413183	0.142194	0.0654317	0.300057	0.704179	1.22724
ENSMUSG00000102831	Gm37382	-6.91411	-6.91411	-2.57995	-3.74201	-2.26927	-2.85668	-6.91411	-3.57891	-4.61907
ENSMUSG00000099950	9130227L01Rik	-1.43009	-0.914819	-3.27001	-1.70227	-1.42125	-0.605797	-6.91411	-6.91411	-1.90237
ENSMUSG00000100944	Gm28900	-6.91411	-3.68209	-6.91411	-6.91411	-6.91411	-6.91411	-3.03446	-3.0424	-6.91411
ENSMUSG00000101332	Gm28240	-3.09374	-2.20331	-3.7984	-3.74201	-3.74327	-1.73572	-6.91411	-6.91411	-6.91411
ENSMUSG00000045336	Hsfy2	-1.74399	-0.914819	-1.482	0.454645	-3.21272	-2.08695	-4.76685	-4.44261	-2.55386
ENSMUSG00000038331	Satb2	-1.43009	0.294628	-2.57995	-0.311774	-1.86872	-0.177565	-1.63878	-0.709748	-2.30258
ENSMUSG00000087022	9130024F11Rik	-3.09374	-1.98881	-3.7984	-1.70227	-2.82568	-2.08695	-4.76685	-3.0424	-4.61907
ENSMUSG00000104310	Gm4081	-6.91411	-6.91411	-4.64088	-3.21141	-6.91411	-6.91411	-6.91411	-6.91411	-3.77409
ENSMUSG00000094128	Gm23943	-6.91411	-4.53618	-6.91411	-3.21141	-6.91411	-3.77254	-6.91411	-6.91411	-3.77409
ENSMUSG00000099945	1700126A01Rik	-6.91411	-6.91411	-6.91411	-4.59022	-6.91411	-1.73572	-6.91411	-6.91411	-3.77409
ENSMUSG00000101429	BC055402	-4.48768	-2.76098	-3.7984	-2.82434	-6.91411	-2.08695	-6.91411	-6.91411	-3.77409
ENSMUSG00000101129	Gm5254	-4.48768	-4.53618	-6.91411	-4.59022	-6.91411	-4.61767	-6.91411	-6.91411	-6.91411
ENSMUSG00000097519	4930558J18Rik	-0.855917	-1.23112	-0.707646	-2.82434	-3.74327	-1.73572	-1.40352	-3.57891	-1.45519
ENSMUSG00000038323	1700066M21Rik	3.92697	3.78214	3.95034	3.54469	3.72807	3.35433	3.98374	3.55234	3.33878
ENSMUSG00000048495	Tyw5	3.91314	4.1017	4.259	3.53232	4.30427	3.73785	4.29511	3.88239	3.71489
ENSMUSG00000025971	Maip1	4.46622	4.87877	4.90474	4.28371	4.1961	4.16053	4.7364	4.51663	4.35428
ENSMUSG00000077776	Gm22371	-6.91411	-6.91411	-6.91411	-6.91411	-6.91411	-4.61767	-6.91411	-6.91411	-6.91411
ENSMUSG00000088353	Gm24014	-3.62852	-2.45537	-6.91411	-1.41986	-3.21272	-2.55219	-6.91411	-6.91411	-6.91411
ENSMUSG00000102685	Gm37373	-4.48768	-3.68209	-6.91411	-4.59022	-2.05513	-2.85668	-6.91411	-6.91411	-6.91411
ENSMUSG00000101151	Gm17929	-6.91411	-6.91411	-4.64088	-6.91411	-3.74327	-4.61767	-6.91411	-6.91411	-6.91411
ENSMUSG00000038305	Spats2l	4.84515	4.34102	4.66728	4.79785	4.75979	4.6562	4.73023	4.85593	4.80417
ENSMUSG00000091283	Gm17234	-6.91411	-4.53618	-6.91411	-3.74201	-6.91411	-4.61767	-6.91411	-6.91411	-6.91411
ENSMUSG00000054770	Kctd18	4.54456	4.48925	4.65277	4.45302	4.41166	4.52004	4.28251	4.55415	4.58991
ENSMUSG00000026039	Sgol2a	4.64422	4.54839	4.34502	3.28432	3.23794	3.50209	3.74452	3.21436	3.57676
ENSMUSG00000063558	Aox1	3.60438	3.21754	3.82002	3.59712	3.93632	3.67694	2.79059	3.43153	4.11898
ENSMUSG00000064294	Aox3	-1.57852	-0.024864	-1.35926	0.186352	-0.646307	-0.40654	-6.91411	-1.0048	-1.45519
ENSMUSG00000089275	Gm24548	-6.91411	-6.91411	-6.91411	-3.74201	-6.91411	-6.91411	-6.91411	-6.91411	-6.91411
ENSMUSG00000038242	Aox4	-0.677894	0.449746	-2.88411	0.00718092	0.0057743	0.646578	-6.91411	-6.91411	-2.08864
ENSMUSG00000089822	Gm15759	-6.91411	-6.91411	-6.91411	-2.82434	-6.91411	-4.61767	-6.91411	-6.91411	-4.61907
ENSMUSG00000079554	Aox2	-1.74399	-1.23112	-2.57995	-0.721871	-0.503702	-2.08695	-2.26973	-4.44261	-3.24474
ENSMUSG00000103839	Gm37607	-2.14573	-1.48855	-0.206486	-0.889332	-2.52081	-2.08695	-3.41719	-1.69031	-1.3324
ENSMUSG00000051223	Bzw1	8.79743	8.7854	8.96922	8.22393	8.41787	8.39648	9.09236	8.67146	8.24083
ENSMUSG00000026034	Clk1	7.38694	7.21262	7.3719	7.51572	7.49026	7.5633	6.47659	7.01043	7.52191
ENSMUSG00000026035	Ppil3	4.58656	4.85294	4.68878	4.16315	4.2921	4.15266	4.87008	4.45845	4.23523
ENSMUSG00000026036	Nif3l1	5.08609	4.93403	5.00241	4.71633	4.63043	4.73564	5.70269	5.40269	5.00386
ENSMUSG00000026037	Orc2	5.25049	4.74097	5.16208	4.9683	4.9202	4.89671	5.6481	5.01744	4.91058
ENSMUSG00000094245	Gm23966	-4.48768	-3.14924	-6.91411	-3.21141	-6.91411	-3.24312	-6.91411	-3.0424	-2.55386
ENSMUSG00000085054	Gm15834	-2.39821	-0.914819	-2.88411	-0.980965	-0.313178	-1.58771	-1.1099	-1.24145	-1.0165
ENSMUSG00000038174	Fam126b	4.56018	3.94424	4.28276	4.70718	4.60705	4.57606	4.64424	4.63954	4.85028
ENSMUSG00000026032	Ndufb3	6.12018	6.27725	6.19735	5.67916	5.74446	5.67074	6.20684	6.26859	5.92045
ENSMUSG00000100202	Gm29389	-3.62852	-4.53618	-2.57995	-2.51946	-2.52081	-3.77254	-6.91411	-6.91411	-6.91411
ENSMUSG00000099490	Gm18802	-6.91411	-4.53618	-6.91411	-2.05377	-6.91411	-2.55219	-6.91411	-6.91411	-6.91411
ENSMUSG00000059647	Cbx3-ps7	-1.17244	-0.43585	-1.04348	-2.51946	-2.26927	-3.24312	-2.08431	-1.52469	-2.30258
ENSMUSG00000047528	Als2cr12	-2.70446	-1.23112	-2.11511	-0.571842	-1.18518	0.0654317	-3.03446	-3.57891	-3.24474
ENSMUSG00000102059	Gm20257	1.17488	1.91363	1.5524	1.79224	1.69054	1.24882	1.15483	1.81312	1.82377
ENSMUSG00000101046	Gm28803	-6.91411	-6.91411	-6.91411	-4.59022	-6.91411	-4.61767	-6.91411	-6.91411	-6.91411
ENSMUSG00000026031	Cflar	7.18485	6.52747	6.88051	7.38905	7.40242	7.36889	7.07115	6.82285	7.1559
ENSMUSG00000100236	Gm3841	-6.91411	-4.53618	-6.91411	-6.91411	-6.91411	-3.77254	-6.91411	-6.91411	-6.91411
ENSMUSG00000026029	Casp8	7.4188	7.21498	7.35407	7.49142	7.55586	7.49826	7.62066	7.46968	7.4688
ENSMUSG00000102719	Gm37760	1.69481	1.87307	1.008	1.85982	1.02355	1.08198	0.572549	1.2978	2.08844
ENSMUSG00000099719	Gm28802	-1.05904	-0.914819	-1.482	-0.37253	-0.573243	-0.231493	-2.73226	-1.24145	-1.45519
ENSMUSG00000026028	Trak2	5.97296	5.20437	5.60338	6.14379	6.56075	6.32381	6.76615	6.32191	6.16741
ENSMUSG00000026027	Stradb	3.71613	3.40935	3.9082	4.06919	4.10998	4.17356	3.83642	3.64655	3.8442
ENSMUSG00000047383	C2cd6b	-4.48768	-2.20331	-3.27001	-6.91411	-4.59136	-4.61767	-4.76685	-6.91411	-3.77409
ENSMUSG00000099752	Gm29018	-6.91411	-3.68209	-4.64088	-3.21141	-2.52081	-3.24312	-6.91411	-6.91411	-6.91411
ENSMUSG00000072295	C2cd6	-3.09374	-1.80211	-1.7641	-0.5023	-1.08021	-1.73572	-3.03446	-4.44261	-1.73743
ENSMUSG00000038079	Tmem237	4.56682	4.53978	4.76329	4.39724	4.57927	4.24688	5.12531	5.0391	4.92911
ENSMUSG00000097573	G730003C15Rik	-0.677894	-0.736903	-0.498808	-1.55417	-0.437359	-1.01478	-0.122872	-0.541998	-1.21924
ENSMUSG00000079550	Mpp4	1.9464	1.44536	0.391458	2.49985	2.2392	2.39608	-0.313657	0.23495	1.96216
ENSMUSG00000101586	Gm29017	-2.39821	-3.68209	-1.24614	-2.82434	-1.42125	-2.55219	-2.73226	-3.0424	-2.85833
ENSMUSG00000099563	Gm19125	-3.09374	-4.53618	-4.64088	-6.91411	-6.91411	-6.91411	-6.91411	-6.91411	-6.91411
ENSMUSG00000026024	Als2	5.02149	4.23568	4.69587	5.3066	5.36914	5.30337	5.76588	5.20162	5.34136
ENSMUSG00000026023	Cdk15	-1.74399	-0.43585	-2.11511	0.227872	-1.08021	0.488769	-2.08431	-1.52469	-2.30258
ENSMUSG00000099922	Gm29016	-6.91411	-4.53618	-6.91411	-2.82434	-3.74327	-4.61767	-6.91411	-6.91411	-3.77409
ENSMUSG00000104502	Gm37737	-4.48768	-6.91411	-6.91411	-4.59022	-6.91411	-2.85668	-6.91411	-6.91411	-6.91411
ENSMUSG00000041075	Fzd7	2.26227	1.68285	2.43636	3.04399	2.83679	3.12142	2.7965	2.57634	2.47221
ENSMUSG00000097819	Gm26813	-6.91411	-4.53618	-4.64088	-0.644907	-2.52081	-2.3009	-2.73226	-6.91411	-2.55386
ENSMUSG00000047361	Gm973	-0.677894	-0.130843	-2.11511	-0.37253	-0.98236	-0.287515	-3.93963	-3.0424	-6.91411
ENSMUSG00000099811	Gm28411	-6.91411	-2.20331	-3.7984	-3.21141	-6.91411	-3.24312	-3.41719	-3.57891	-6.91411
ENSMUSG00000026021	Sumo1	7.18088	7.423	7.43713	6.86158	6.8348	6.72029	7.07176	7.22046	6.94332
ENSMUSG00000089276	Gm24545	-6.91411	-4.53618	-6.91411	-6.91411	-6.91411	-6.91411	-6.91411	-6.91411	-6.91411
ENSMUSG00000103821	D430013B06Rik	-2.14573	-1.80211	-0.951915	-0.644907	-1.86872	-1.58771	-2.08431	-3.0424	-0.924908
ENSMUSG00000101400	Gm29596	-4.48768	-3.14924	-3.27001	-2.2679	-3.21272	-6.91411	-6.91411	-3.0424	-2.85833
ENSMUSG00000026020	Nop58	6.48581	6.14157	6.09907	5.93872	5.60287	5.5982	7.06962	6.38183	5.97349
ENSMUSG00000077345	Snord70	-2.39821	-2.76098	-2.88411	-1.86734	-1.86872	-4.61767	-3.03446	-3.0424	-1.90237
ENSMUSG00000089512	Gm26287	-3.62852	-2.45537	-2.32889	-2.82434	-3.21272	-4.61767	-2.26973	-1.52469	-2.85833
ENSMUSG00000089093	Snord11	-4.48768	-4.53618	-6.91411	-4.59022	-6.91411	-6.91411	-3.93963	-4.44261	-6.91411
ENSMUSG00000067336	Bmpr2	5.33979	5.67837	5.65435	5.96197	5.9049	5.85748	5.06407	5.60172	5.90493
ENSMUSG00000104052	Gm38125	-0.0175752	-0.369472	0.838816	0.710377	-1.86872	0.234086	-1.51636	-0.709748	0.731846
ENSMUSG00000103131	Gm37977	-4.48768	-3.68209	-6.91411	-1.55417	-2.82568	-3.24312	-3.41719	-2.65222	-1.0165
ENSMUSG00000041040	Fam117b	5.67402	5.31194	4.923	4.33448	5.33633	5.10143	5.36716	5.31934	5.57209
ENSMUSG00000103696	Gm37531	0.471955	1.69841	0.913764	1.20207	0.487793	1.50113	0.626699	1.38367	1.03533
ENSMUSG00000100901	Gm18829	-1.93092	-0.578538	-1.7641	-1.55417	-2.26927	-2.55219	-4.76685	-2.65222	-1.45519
ENSMUSG00000026018	Ica1l	-1.05904	-1.1178	0.164751	0.0541026	-0.98236	-0.231493	-1.92004	-3.0424	-0.538009
ENSMUSG00000026019	Wdr12	5.08146	4.96169	4.91542	4.51303	4.42063	4.48285	5.96818	5.33828	4.68747
ENSMUSG00000026017	Carf	2.77936	2.99626	2.80783	2.87787	3.21749	3.14806	2.95834	2.6475	3.20325
ENSMUSG00000082609	Gm15464	-0.519446	0.334999	-0.104345	-0.721871	-0.890728	-0.755779	-0.313657	0.449267	-1.58942
ENSMUSG00000073664	Nbeal1	6.15952	5.98705	6.08089	6.59229	6.59978	6.25378	6.1444	6.12247	6.63587
ENSMUSG00000049439	Cyp20a1	5.86034	6.00671	6.20234	5.79677	5.97281	5.824	6.22724	5.83586	5.95175
ENSMUSG00000103822	6030460B20Rik	-1.05904	-0.245229	-1.35926	-0.1435	-0.0929106	-0.837054	-1.20129	-0.709748	-0.289252
ENSMUSG00000026782	Abi2	5.84494	5.46189	5.81776	5.8317	6.02668	5.95124	6.23598	5.92985	5.98903
ENSMUSG00000026014	Raph1	6.22186	6.60638	6.51724	5.94807	5.77626	5.6354	6.06267	6.01809	6.35898
ENSMUSG00000081562	Gm11575	0.471955	0.717442	0.524948	0.977071	0.487793	0.311553	1.24414	1.2978	1.49938
ENSMUSG00000084400	Gm11576	-3.62852	-6.91411	-6.91411	-6.91411	-3.74327	-4.61767	-6.91411	-6.91411	-6.91411
ENSMUSG00000082160	Gm11578	-6.91411	-4.53618	-6.91411	-6.91411	-6.91411	-6.91411	-6.91411	-6.91411	-6.91411
ENSMUSG00000103215	Gm38388	-4.48768	-2.45537	-4.64088	-1.86734	-4.59136	-1.90067	-4.76685	-3.57891	-6.91411
ENSMUSG00000088973	Gm23762	-6.91411	-6.91411	-6.91411	-6.91411	-6.91411	-4.61767	-6.91411	-6.91411	-6.91411
ENSMUSG00000084151	Gm11577	-4.48768	-4.53618	-6.91411	-2.05377	-3.21272	-1.73572	-6.91411	-4.44261	-3.24474
ENSMUSG00000101188	Eif4a-ps4	4.62737	4.41351	4.43258	4.13068	4.08762	3.84269	4.90336	4.57027	4.33124
ENSMUSG00000026012	Cd28	0.807192	1.09192	1.74258	1.99823	1.37694	1.83866	0.00529445	0.23495	-0.60753
ENSMUSG00000086795	Gm11579	-6.91411	-1.63683	-6.91411	-2.05377	-1.86872	-1.73572	-6.91411	-6.91411	-3.24474
ENSMUSG00000085965	2310016D23Rik	-4.48768	-6.91411	-4.64088	-3.21141	-4.59136	-6.91411	-6.91411	-6.91411	-6.91411
ENSMUSG00000104069	Gm37198	-3.09374	-1.23112	-3.7984	-1.07881	-2.82568	-1.45348	-6.91411	-6.91411	-2.55386
ENSMUSG00000083118	Gm11609	-6.91411	-3.68209	-6.91411	-2.51946	-2.52081	-3.77254	-6.91411	-6.91411	-4.61907
ENSMUSG00000083355	Gm11581	-1.74399	-1.3541	-2.32889	-0.311774	-0.373933	-0.605797	-3.41719	-4.44261	-0.538009
ENSMUSG00000102549	Gm38137	-1.93092	-0.655548	-1.92896	-2.2679	-1.70365	-1.33068	-4.76685	-3.0424	-3.77409
ENSMUSG00000026011	Ctla4	-2.14573	-1.63683	-0.565118	-0.253475	-2.05513	0.152222	-2.48254	-2.34541	-2.55386
ENSMUSG00000081382	Rpl18-ps1	3.50645	4.34597	3.96216	3.01463	3.21749	3.21511	3.40045	4.21956	3.19306
ENSMUSG00000080800	Gm11582	-2.39821	-2.76098	-3.7984	-2.05377	-3.21272	-6.91411	-4.76685	-2.09254	-2.55386
ENSMUSG00000026009	Icos	-0.855917	0.521469	-0.00895932	1.55186	-0.0929106	0.815654	-1.77257	-2.34541	-0.408275
ENSMUSG00000102561	Gm37039	-6.91411	-1.01274	-0.951915	-2.2679	-2.52081	-2.08695	-6.91411	-2.34541	-3.77409
ENSMUSG00000082804	Rpl17-ps1	-4.48768	-4.53618	-6.91411	-3.21141	-6.91411	-6.91411	-6.91411	-6.91411	-4.61907
ENSMUSG00000082661	Gm11590	-3.09374	-2.76098	-2.88411	-2.2679	-3.74327	-2.08695	-6.91411	-6.91411	-3.77409
ENSMUSG00000080785	Gm11591	-4.48768	-1.98881	-4.64088	-4.59022	-2.52081	-3.24312	-6.91411	-6.91411	-6.91411
ENSMUSG00000100893	Gm28083	-3.09374	-3.68209	-6.91411	-3.21141	-3.21272	-6.91411	-4.76685	-6.91411	-6.91411
ENSMUSG00000085248	Gm11587	-2.39821	-1.98881	-2.57995	-1.86734	-2.05513	-3.77254	-6.91411	-6.91411	-6.91411
ENSMUSG00000085447	9530026F06Rik	-4.48768	-3.68209	-3.7984	-1.70227	-3.74327	-2.08695	-6.91411	-3.57891	-6.91411
ENSMUSG00000086408	Gm11588	-4.48768	-6.91411	-6.91411	-4.59022	-6.91411	-4.61767	-6.91411	-6.91411	-6.91411
ENSMUSG00000100965	Gm28449	-2.70446	-3.68209	-4.64088	-3.74201	-3.74327	-1.90067	-6.91411	-6.91411	-6.91411
ENSMUSG00000100381	Gm28094	-6.91411	-6.91411	-3.7984	-6.91411	-6.91411	-6.91411	-6.91411	-6.91411	-6.91411
ENSMUSG00000086009	4930587A21Rik	-3.62852	-1.23112	-1.92896	-1.70227	-3.74327	-1.73572	-6.91411	-6.91411	-2.30258
ENSMUSG00000052062	Pard3b	4.03629	4.38495	4.39601	4.31294	4.18298	4.00889	3.93092	4.54019	4.63576
ENSMUSG00000103656	Gm37205	-1.93092	-2.20331	-3.7984	-1.07881	-2.26927	-1.45348	-3.41719	-4.44261	-2.30258
ENSMUSG00000104402	Gm38012	-2.70446	-2.45537	-4.64088	-4.59022	-6.91411	-4.61767	-3.41719	-3.0424	-2.85833
ENSMUSG00000104081	Gm38278	-4.48768	-1.98881	-6.91411	-2.51946	-6.91411	-3.77254	-4.76685	-6.91411	-4.61907
ENSMUSG00000085842	Pard3bos1	-2.70446	-0.306014	-1.04348	-1.70227	-1.18518	-1.58771	-2.26973	-2.65222	-1.3324
ENSMUSG00000103002	Gm38075	-3.09374	-0.578538	-2.32889	-1.86734	-1.42125	-1.33068	-2.48254	-2.34541	-2.30258
ENSMUSG00000100344	Gm29640	-3.09374	-3.14924	-3.27001	-1.55417	-2.26927	-1.73572	-3.93963	-3.0424	-2.55386
ENSMUSG00000101509	Gm29641	-3.62852	-6.91411	-6.91411	-6.91411	-6.91411	-3.77254	-6.91411	-6.91411	-6.91411
ENSMUSG00000085019	Pard3bos2	-6.91411	-6.91411	-4.64088	-2.82434	-2.82568	-4.61767	-4.76685	-6.91411	-6.91411
ENSMUSG00000102359	Gm38351	-0.764162	0.0253423	-0.784563	0.227872	-1.70365	-0.125581	-1.92004	-2.09254	-0.838782
ENSMUSG00000085400	Pard3bos3	-3.09374	-1.80211	-3.27001	-1.70227	-4.59136	-2.55219	-2.48254	-3.0424	-3.77409
ENSMUSG00000100750	Gm29084	-4.48768	-4.53618	-4.64088	-3.74201	-3.21272	-3.24312	-6.91411	-3.57891	-3.77409
ENSMUSG00000084333	Gm11599	-1.93092	-2.76098	-3.7984	-3.21141	-2.05513	-1.90067	-1.77257	-1.11828	-2.30258
ENSMUSG00000025969	Nrp2	8.029	7.64497	7.82207	7.06749	7.01145	6.87901	7.5852	7.60545	8.09527
ENSMUSG00000100811	Gm29083	-0.37669	-1.3541	-0.0558639	-0.803173	0.0057743	-0.923181	-2.08431	-1.52469	-0.23323
ENSMUSG00000103032	Gm37121	0.580949	0.334999	0.356062	0.382943	0.184944	-0.3458	0.231818	0.949188	1.69974
ENSMUSG00000100426	Gm4208	-6.91411	-6.91411	-4.64088	-4.59022	-6.91411	-4.61767	-6.91411	-6.91411	-3.77409
ENSMUSG00000040865	Ino80d	4.60604	4.11914	4.48881	4.72541	4.49259	4.48075	4.47376	4.4781	4.86959
ENSMUSG00000104991	Gm44468	-6.91411	-6.91411	-6.91411	-6.91411	-4.59136	-6.91411	-6.91411	-6.91411	-6.91411
ENSMUSG00000088953	Gm24942	-6.91411	-3.68209	-4.64088	-6.91411	-6.91411	-6.91411	-6.91411	-6.91411	-6.91411
ENSMUSG00000081617	Rps13-ps7	-6.91411	-1.80211	-6.91411	-2.2679	-4.59136	-6.91411	-6.91411	-6.91411	-6.91411
ENSMUSG00000081429	Rps27-ps1	0.133217	0.916797	0.75976	0.186352	0.226464	-0.536275	0.0848204	0.56407	0.191993
ENSMUSG00000084799	Ino80dos	1.48644	0.556036	0.732415	1.20207	1.71991	1.46768	0.544693	1.34137	1.43168
ENSMUSG00000101599	Gm20342	1.97331	1.77377	1.40432	2.16782	2.00876	1.78535	1.63608	2.16804	2.63908
ENSMUSG00000025968	Ndufs1	7.11935	6.91263	6.98847	6.74755	6.92149	6.76745	7.40327	7.16014	6.88875
ENSMUSG00000077884	Gm24557	-6.91411	-6.91411	-4.64088	-3.21141	-6.91411	-4.61767	-6.91411	-4.44261	-6.91411
ENSMUSG00000025967	Eef1b2	7.00989	7.32148	7.24642	6.46243	6.56126	6.38781	7.23998	6.92708	6.69301
ENSMUSG00000064612	Gm26457	-1.29552	-1.01274	-0.784563	-1.86734	-0.98236	-1.45348	-0.866059	-1.37613	-1.11431
ENSMUSG00000064602	Snora41	0.509209	-1.23112	-0.784563	-0.435956	-0.254879	-1.11259	-0.168255	-0.899601	0.232344
ENSMUSG00000046856	Gpr1	2.35726	2.97087	2.95112	1.75011	1.85841	1.46768	0.365214	1.56002	2.80211
ENSMUSG00000094290	Gm27512	-6.91411	-6.91411	-6.91411	-6.91411	-6.91411	-6.91411	-6.91411	-6.91411	-4.61907
ENSMUSG00000086730	Platr12	-2.39821	-3.68209	-6.91411	-2.51946	-4.59136	-2.55219	-4.76685	-3.57891	-2.30258
ENSMUSG00000102536	1700039I01Rik	-6.91411	-6.91411	-6.91411	-4.59022	-6.91411	-4.61767	-6.91411	-6.91411	-6.91411
ENSMUSG00000087561	Gm11608	-3.62852	-4.53618	-3.7984	-3.74201	-6.91411	-3.77254	-6.91411	-6.91411	-4.61907
ENSMUSG00000092705	Gm24513	-6.91411	-6.91411	-6.91411	-4.59022	-6.91411	-6.91411	-6.91411	-6.91411	-6.91411
ENSMUSG00000027520	Zdbf2	-0.855917	0.374271	-0.154512	0.489203	0.344301	1.34408	-0.0361752	0.0891977	-0.0286556
ENSMUSG00000094214	Gm23448	-6.91411	-6.91411	-4.64088	-6.91411	-6.91411	-3.77254	-6.91411	-6.91411	-6.91411
ENSMUSG00000083039	Gm11606	-6.91411	-3.68209	-6.91411	-6.91411	-6.91411	-2.85668	-6.91411	-6.91411	-6.91411
ENSMUSG00000081643	Gm11605	1.12775	1.56899	1.17979	0.650567	0.0526956	0.488769	0.999323	1.36268	0.552234
ENSMUSG00000025964	Adam23	0.746089	1.20515	-0.104345	1.99823	0.618295	1.89008	-0.122872	0.769441	0.063691
ENSMUSG00000069085	Dytn	-1.74399	-1.98881	-3.7984	-0.980965	-1.86872	-1.90067	-6.91411	-6.91411	-3.24474
ENSMUSG00000083066	Gm12748	-6.91411	-2.76098	-3.27001	-2.51946	-3.74327	-2.85668	-6.91411	-6.91411	-3.77409
ENSMUSG00000025963	Mdh1b	-6.91411	-3.68209	-3.7984	-1.41986	-2.82568	-2.85668	-3.41719	-4.44261	-3.77409
ENSMUSG00000025962	Fastkd2	5.13756	4.78899	4.93204	4.65677	4.59124	4.7374	5.70111	5.09268	4.71799
ENSMUSG00000025961	4933402D24Rik	-3.09374	-1.98881	-2.88411	-2.2679	-3.74327	-4.61767	-6.91411	-6.91411	-6.91411
ENSMUSG00000082373	Gm13754	-3.09374	-3.14924	-6.91411	-4.59022	-2.05513	-2.85668	-6.91411	-6.91411	-6.91411
ENSMUSG00000044689	Gm13749	-3.09374	-3.68209	-4.64088	-2.2679	-2.52081	-1.73572	-6.91411	-3.57891	-2.55386
ENSMUSG00000025959	Klf7	6.58837	6.60998	6.50113	6.90862	6.60077	6.52627	6.44632	6.62437	6.70561
ENSMUSG00000098487	Mir6899	-2.39821	-6.91411	-6.91411	-6.91411	-6.91411	-6.91411	-6.91411	-4.44261	-6.91411
ENSMUSG00000086836	Gm13748	0.471955	-1.3541	-2.88411	0.26823	-0.144906	0.109479	-0.793149	-1.24145	-0.60753
ENSMUSG00000086721	Gm13750	-0.310282	-0.914819	-0.374687	-2.05377	-0.804571	-2.55219	-1.51636	-0.131322	-1.11431
ENSMUSG00000101895	Gm28981	-4.48768	-3.68209	-6.91411	-3.74201	-6.91411	-4.61767	-3.41719	-6.91411	-6.91411
ENSMUSG00000093228	Gm25748	-6.91411	-6.91411	-3.7984	-3.21141	-6.91411	-6.91411	-6.91411	-6.91411	-6.91411
ENSMUSG00000099658	Gm28980	-4.48768	-2.20331	-6.91411	-2.82434	-4.59136	-4.61767	-3.41719	-6.91411	-4.61907
ENSMUSG00000025958	Creb1	6.26946	5.73604	5.98929	6.33819	6.31047	6.26112	6.27359	6.09171	6.35155
ENSMUSG00000025956	Mettl21a	3.92352	3.76007	4.02831	3.58519	3.69147	3.63988	4.22224	3.95782	3.91718
ENSMUSG00000101832	Gm28982	-3.62852	-3.68209	-3.27001	-1.86734	-2.26927	-4.61767	-2.48254	-3.57891	-3.24474
ENSMUSG00000100437	Gm29152	-2.39821	-1.3541	-2.88411	-1.86734	-3.74327	-1.11259	-3.03446	-2.65222	-4.61907
ENSMUSG00000087213	2810408I11Rik	1.99973	2.12409	1.93478	0.927531	1.51737	1.5658	2.10523	1.73359	1.59532
ENSMUSG00000070871	Ccnyl1	4.98394	5.23536	4.37185	4.23872	4.74379	4.24194	5.04804	4.70355	5.13735
ENSMUSG00000045005	Fzd5	1.19788	1.06817	1.59857	1.58419	0.848466	1.03708	0.729258	1.40436	1.01234
ENSMUSG00000102140	Gm38058	-3.09374	-2.45537	-2.88411	-3.74201	-1.42125	-3.24312	-3.93963	-6.91411	-3.77409
ENSMUSG00000051344	Plekhm3	4.69157	4.01117	4.19534	4.56458	4.49896	4.50981	4.38818	4.30733	4.65073
ENSMUSG00000097264	Rpl31-ps24	-6.91411	-1.98881	-4.64088	-4.59022	-3.74327	-2.85668	-6.91411	-6.91411	-4.61907
ENSMUSG00000084416	Rpl10a-ps1	2.33669	3.21213	3.03744	1.76429	2.05558	1.77171	2.62753	3.24336	2.24455
ENSMUSG00000077471	Gm24788	-4.48768	-4.53618	-6.91411	-6.91411	-3.21272	-6.91411	-6.91411	-6.91411	-3.77409
ENSMUSG00000025955	Akr1cl	-0.855917	-0.186903	-1.61617	-0.19744	-0.503702	-0.125581	-3.41719	-1.11828	-2.85833
ENSMUSG00000090042	Gm8550	-3.09374	-1.48855	-2.32889	-6.91411	-3.74327	-2.85668	-6.91411	-3.57891	-6.91411
ENSMUSG00000067299	Crygd	-6.91411	-3.68209	-6.91411	-4.59022	-6.91411	-6.91411	-6.91411	-6.91411	-6.91411
ENSMUSG00000025952	Crygc	-2.14573	-1.63683	-3.7984	-2.51946	-2.52081	-3.24312	-6.91411	-3.57891	-3.77409
ENSMUSG00000073658	Crygb	-3.62852	-3.14924	-6.91411	-6.91411	-6.91411	-6.91411	-6.91411	-6.91411	-6.91411
ENSMUSG00000100774	Gm7329	-4.48768	-4.53618	-6.91411	-2.82434	-4.59136	-3.24312	-6.91411	-4.44261	-6.91411
ENSMUSG00000044429	Cryga	-6.91411	-6.91411	-6.91411	-2.82434	-6.91411	-4.61767	-6.91411	-6.91411	-6.91411
ENSMUSG00000044816	D630023F18Rik	-3.09374	-4.53618	-3.7984	-3.74201	-3.74327	-2.55219	-4.76685	-6.91411	-6.91411
ENSMUSG00000025950	Idh1	6.66051	6.73357	6.75066	6.5758	6.79266	6.81436	6.55809	6.72907	6.40162
ENSMUSG00000025949	Pikfyve	4.69562	4.44382	4.60645	4.77352	4.97756	4.87135	5.11824	4.84462	4.99948
ENSMUSG00000025946	Pth2r	-1.74399	-0.914819	-2.11511	-1.07881	-3.21272	-1.01478	-3.41719	-3.0424	-2.08864
ENSMUSG00000100503	Gm28927	-6.91411	-6.91411	-6.91411	-6.91411	-6.91411	-4.61767	-6.91411	-6.91411	-6.91411
ENSMUSG00000100340	Gm28923	-4.48768	-6.91411	-6.91411	-6.91411	-6.91411	-3.24312	-6.91411	-6.91411	-6.91411
ENSMUSG00000100439	Gm28922	-6.91411	-6.91411	-6.91411	-6.91411	-3.74327	-2.85668	-6.91411	-6.91411	-6.91411
ENSMUSG00000082774	Gm8805	-3.62852	-6.91411	-6.91411	-6.91411	-4.59136	-4.61767	-6.91411	-6.91411	-4.61907
ENSMUSG00000025945	Crygf	-6.91411	-4.53618	-6.91411	-6.91411	-4.59136	-2.85668	-6.91411	-6.91411	-6.91411
ENSMUSG00000081623	Gm8809	-4.48768	-6.91411	-6.91411	-6.91411	-6.91411	-6.91411	-6.91411	-6.91411	-6.91411
ENSMUSG00000083242	Gm15659	-4.48768	-3.14924	-6.91411	-6.91411	-6.91411	-6.91411	-6.91411	-6.91411	-4.61907
ENSMUSG00000083289	Gm8812	-2.39821	-2.45537	-4.64088	-3.74201	-1.86872	-2.3009	-3.93963	-4.44261	-2.85833
ENSMUSG00000015222	Map2	2.19527	2.16945	1.86094	2.94787	3.12721	2.98028	2.63416	3.39064	2.91177
ENSMUSG00000073656	Gm10558	-4.48768	-1.63683	-1.92896	-1.297	-1.86872	-1.45348	-3.03446	-3.57891	-3.77409
ENSMUSG00000065694	Gm25411	-6.91411	-6.91411	-6.91411	-6.91411	-6.91411	-4.61767	-6.91411	-6.91411	-6.91411
ENSMUSG00000055567	Unc80	0.0344597	1.01945	0.524948	1.13818	0.226464	1.08198	-1.77257	-2.34541	0.191993
ENSMUSG00000103375	Gm37181	-3.09374	-1.48855	-3.27001	-1.86734	-1.55555	-2.08695	-6.91411	-3.57891	-6.91411
ENSMUSG00000026005	Rpe	5.49989	5.62951	5.70798	5.02975	5.1654	5.10823	5.49184	5.42565	5.23367
ENSMUSG00000026004	Kansl1l	4.44715	3.90455	4.1182	4.70167	4.69656	4.48285	3.81909	4.32643	4.89495
ENSMUSG00000102559	Gm37570	-0.246796	-0.655548	-0.865814	-0.0915048	-0.72327	-0.0754052	-1.1099	-0.801554	0.271597
ENSMUSG00000102374	Gm38387	-0.855917	-0.245229	-0.865814	0.143602	-2.26927	-1.01478	-0.866059	-0.322096	-0.12732
ENSMUSG00000102776	Gm38162	-2.70446	-0.43585	-0.154512	-0.644907	-0.503702	-0.0754052	-1.02396	-0.541998	-0.471684
ENSMUSG00000082057	Gm15789	-1.93092	-0.82312	-1.7641	-1.41986	-2.82568	-1.90067	-2.48254	-1.69031	-0.471684
ENSMUSG00000103706	6820402A03Rik	0.18017	0.412502	0.164751	1.28309	0.821624	0.893299	0.333003	0.488558	1.22724
ENSMUSG00000103756	Gm37285	-1.17244	-3.68209	-3.27001	-1.86734	-1.86872	-0.46995	-1.92004	-3.57891	-0.924908
ENSMUSG00000103382	Gm37755	-3.62852	-1.3541	-4.64088	-1.41986	-4.59136	-2.85668	-3.03446	-6.91411	-2.85833
ENSMUSG00000103553	Gm38218	-1.17244	-0.578538	-1.61617	-0.0915048	-1.55555	-0.0269158	-2.08431	-2.34541	-1.58942
ENSMUSG00000026003	Acadl	7.07539	7.04515	7.20319	6.78193	6.75281	6.77943	7.34238	6.91766	6.97339
ENSMUSG00000082769	Gm15793	-1.05904	-0.914819	-1.24614	-4.59022	-2.52081	-1.73572	-1.20129	-1.24145	-2.85833
ENSMUSG00000089420	Gm27934	-6.91411	-2.76098	-3.7984	-6.91411	-6.91411	-3.77254	-4.76685	-6.91411	-4.61907
ENSMUSG00000077328	Gm25832	-6.91411	-3.68209	-6.91411	-6.91411	-4.59136	-3.77254	-6.91411	-6.91411	-4.61907
ENSMUSG00000061816	Myl1	2.57494	2.45237	2.98047	3.50302	2.84347	2.2063	2.62088	1.85882	1.67067
ENSMUSG00000094191	Rpl31-ps14	-0.677894	0.521469	0.244344	-0.889332	-0.72327	-0.755779	0.0456053	-0.131322	-0.538009
ENSMUSG00000082212	Gm15826	-4.48768	-2.45537	-0.784563	-4.59022	-0.198845	-1.11259	-6.91411	-6.91411	-2.85833
ENSMUSG00000026000	Lancl1	4.87756	5.13032	5.01097	4.9121	4.77735	4.85203	5.05052	5.06045	5.15582
ENSMUSG00000025991	Cps1	-1.57852	-0.43585	-1.92896	-0.253475	-0.254879	-0.40654	-2.48254	-3.57891	-1.0165
ENSMUSG00000086204	Gm15668	-6.91411	-4.53618	-6.91411	-6.91411	-6.91411	-6.91411	-6.91411	-6.91411	-4.61907
ENSMUSG00000077745	Gm26342	-6.91411	-6.91411	-4.64088	-6.91411	-4.59136	-6.91411	-4.76685	-6.91411	-6.91411
ENSMUSG00000082473	Kif22-ps	-2.70446	-3.14924	-6.91411	-6.91411	-6.91411	-6.91411	-4.76685	-6.91411	-6.91411
ENSMUSG00000085075	Gm15669	-4.48768	-6.91411	-6.91411	-3.74201	-4.59136	-3.77254	-6.91411	-6.91411	-6.91411
ENSMUSG00000104395	Gm37957	-6.91411	-3.68209	-6.91411	-6.91411	-6.91411	-6.91411	-6.91411	-6.91411	-6.91411
ENSMUSG00000096031	Gm23189	-6.91411	-3.68209	-2.88411	-3.74201	-2.26927	-4.61767	-6.91411	-6.91411	-6.91411
ENSMUSG00000087329	Gm15671	-4.48768	-3.68209	-6.91411	-3.21141	-3.74327	-4.61767	-6.91411	-6.91411	-6.91411
ENSMUSG00000062209	Erbb4	-0.764162	-0.186903	-0.784563	0.952514	-1.29839	0.553978	-3.41719	-0.709748	-1.73743
ENSMUSG00000102449	Gm37100	-6.91411	-4.53618	-6.91411	-2.82434	-6.91411	-3.24312	-6.91411	-6.91411	-6.91411
ENSMUSG00000083795	Gm15670	-4.48768	-4.53618	-4.64088	-0.980965	-4.59136	-2.55219	-6.91411	-4.44261	-4.61907
ENSMUSG00000103307	Gm19335	-3.62852	-4.53618	-6.91411	-3.21141	-6.91411	-4.61767	-6.91411	-6.91411	-3.77409
ENSMUSG00000104508	Gm37735	-1.43009	-0.578538	-3.27001	-2.51946	-6.91411	-1.21752	-6.91411	-3.0424	-2.55386
ENSMUSG00000103642	Gm37769	-4.48768	-6.91411	-6.91411	-6.91411	-4.59136	-3.24312	-6.91411	-6.91411	-4.61907
ENSMUSG00000103809	Gm37061	-6.91411	-1.3541	-2.11511	-0.37253	-3.21272	-1.90067	-6.91411	-4.44261	-3.77409
ENSMUSG00000087514	Gm16076	-6.91411	-6.91411	-3.27001	-3.74201	-6.91411	-4.61767	-4.76685	-6.91411	-6.91411
ENSMUSG00000084332	Gm8840	-6.91411	-4.53618	-6.91411	-6.91411	-4.59136	-6.91411	-6.91411	-6.91411	-6.91411
ENSMUSG00000101387	Pced1c-ps	-6.91411	-6.91411	-3.7984	-3.74201	-4.59136	-6.91411	-6.91411	-6.91411	-6.91411
ENSMUSG00000099804	Gm28497	-2.39821	-2.76098	-4.64088	-0.980965	-3.74327	-2.55219	-3.41719	-6.91411	-4.61907
ENSMUSG00000100354	Gm29113	-6.91411	-2.20331	-3.27001	-2.2679	-2.52081	-1.58771	-6.91411	-6.91411	-4.61907
ENSMUSG00000101156	Gm29114	-6.91411	-3.68209	-4.64088	-3.21141	-3.74327	-2.55219	-4.76685	-6.91411	-6.91411
ENSMUSG00000025997	Ikzf2	-0.596496	1.65123	0.524948	1.73579	0.266822	1.24882	-1.40352	0.139436	-0.347536
ENSMUSG00000100815	Gm29112	-0.953907	0.916797	-0.784563	0.849878	-0.503702	0.488769	-6.91411	-3.0424	-1.45519
ENSMUSG00000099954	Gm28112	-6.91411	-3.68209	-2.32889	-1.297	-2.26927	-1.73572	-6.91411	-6.91411	-6.91411
ENSMUSG00000103402	Gm37930	-1.93092	-1.1178	-3.27001	-2.2679	-2.82568	-2.08695	-4.76685	-6.91411	-3.77409
ENSMUSG00000053153	Spag16	-0.519446	-0.245229	-0.865814	0.489203	0.900696	-0.0269158	-6.91411	-2.34541	-1.21924
ENSMUSG00000089345	Gm22665	-6.91411	-6.91411	-6.91411	-6.91411	-3.74327	-6.91411	-6.91411	-6.91411	-6.91411
ENSMUSG00000080524	Gm23879	-6.91411	-2.76098	-6.91411	-3.74201	-6.91411	-3.77254	-6.91411	-6.91411	-6.91411
ENSMUSG00000101730	Gm28580	-4.48768	-4.53618	-6.91411	-6.91411	-6.91411	-4.61767	-6.91411	-6.91411	-6.91411
ENSMUSG00000103052	Gm38272	-3.62852	-1.80211	-3.7984	-6.91411	-2.52081	-1.73572	-6.91411	-6.91411	-4.61907
ENSMUSG00000104287	Gm37456	-1.29552	-0.914819	-2.11511	0.34571	-0.573243	-0.0269158	-6.91411	-3.57891	-1.3324
ENSMUSG00000075952	Gm23422	-6.91411	-6.91411	-4.64088	-4.59022	-6.91411	-6.91411	-6.91411	-6.91411	-6.91411
ENSMUSG00000045648	Vwc2l	-2.39821	-2.45537	-2.11511	-0.1435	-2.52081	-1.33068	-4.76685	-6.91411	-2.55386
ENSMUSG00000026196	Bard1	1.48644	1.16092	0.426006	0.30749	0.487793	0.761468	0.704294	0.635825	0.787069
ENSMUSG00000089965	Gm16236	-4.48768	-3.68209	-6.91411	-2.82434	-4.59136	-2.85668	-6.91411	-6.91411	-2.08864
ENSMUSG00000101551	Gm8870	-6.91411	-3.68209	-6.91411	-2.51946	-6.91411	-4.61767	-6.91411	-4.44261	-2.85833
ENSMUSG00000050296	Abca12	0.0344597	1.28974	-0.498808	1.60008	1.50054	1.43343	-3.41719	-1.11828	-0.347536
ENSMUSG00000101617	Gm6947	-4.48768	-2.20331	-2.88411	-2.51946	-6.91411	-2.3009	-3.41719	-2.34541	-4.61907
ENSMUSG00000026192	Atic	4.68955	4.84772	4.54491	4.04035	3.66151	3.86213	5.65055	4.52374	4.24018
ENSMUSG00000026193	Fn1	7.23366	7.74269	8.01792	8.57055	8.8606	8.9619	8.51804	7.98076	9.13412
ENSMUSG00000073652	Apol7d	-2.70446	-0.82312	-2.32889	-1.70227	-1.55555	-1.33068	-3.41719	-3.57891	-2.85833
ENSMUSG00000101834	Gm5829	-3.09374	-2.20331	-2.88411	-6.91411	-3.21272	-6.91411	-3.41719	-4.44261	-3.24474
ENSMUSG00000100319	Gm5256	-1.43009	-0.505431	-0.865814	-1.18379	-1.08021	-0.755779	-0.866059	-0.322096	-1.21924
ENSMUSG00000102689	Gm37217	-4.48768	-2.45537	-6.91411	-2.82434	-3.21272	-1.90067	-4.76685	-3.57891	-3.24474
ENSMUSG00000099707	Gm8883	-6.91411	-1.48855	-4.64088	-2.05377	-6.91411	-3.77254	-6.91411	-6.91411	-6.91411
ENSMUSG00000101211	Gm28818	-1.93092	-0.655548	-1.7641	-1.18379	-1.55555	-0.536275	-1.92004	-4.44261	-2.55386
ENSMUSG00000101848	4933417E11Rik	-2.39821	-2.76098	-1.92896	-2.2679	-3.74327	-3.77254	-3.93963	-4.44261	-6.91411
ENSMUSG00000101764	4930556G22Rik	-6.91411	-6.91411	-6.91411	-3.74201	-4.59136	-4.61767	-6.91411	-2.65222	-4.61907
ENSMUSG00000059483	Gm5528	-3.62852	-4.53618	-4.64088	-6.91411	-4.59136	-4.61767	-4.76685	-6.91411	-6.91411
ENSMUSG00000101496	Gm8885	0.312505	0.589794	0.426006	-0.803173	-0.573243	-0.287515	0.0848204	0.670407	0.0182564
ENSMUSG00000102123	Gm4319	-2.39821	-1.3541	-2.32889	-2.05377	-1.29839	-1.33068	-3.41719	-1.87745	-2.85833
ENSMUSG00000039395	Mreg	-0.127638	-0.655548	0.282553	0.30749	0.0526956	0.348781	0.544693	0.769441	0.191993
ENSMUSG00000094655	Gm25360	-4.48768	-2.76098	-1.482	-2.82434	-1.42125	-2.3009	-1.77257	-2.09254	-4.61907
ENSMUSG00000097131	D230017M19Rik	-1.05904	-0.505431	-1.482	0.26823	-0.373933	-0.40654	-0.168255	-0.899601	-0.347536
ENSMUSG00000094050	Gm23472	-3.62852	-1.63683	-3.7984	-4.59022	-3.74327	-4.61767	-2.73226	-3.0424	-3.77409
ENSMUSG00000093956	Gm24497	-6.91411	-4.53618	-2.88411	-2.51946	-6.91411	-4.61767	-3.03446	-3.57891	-4.61907
ENSMUSG00000093843	Gm25939	-4.48768	-2.76098	-2.88411	-3.74201	-4.59136	-4.61767	-2.73226	-2.09254	-4.61907
ENSMUSG00000026189	Pecr	2.62671	2.60873	2.47812	2.09115	1.61439	2.14413	3.31646	2.58543	2.412
ENSMUSG00000026188	Tmem169	-3.09374	-3.14924	-1.92896	-1.55417	-2.26927	-1.33068	-2.08431	-3.0424	-2.08864
ENSMUSG00000026187	Xrcc5	3.04971	3.80387	4.06713	2.71951	2.60459	2.93816	3.4835	2.87951	2.87401
ENSMUSG00000039372	4-Mar	-3.62852	-4.53618	-6.91411	-4.59022	-1.42125	-4.61767	-3.41719	-6.91411	-6.91411
ENSMUSG00000085812	Gm15843	-0.764162	-0.736903	-0.374687	-1.70227	-2.05513	-1.33068	-1.20129	-0.623436	-2.55386
ENSMUSG00000039354	Smarcal1	4.76849	4.6913	4.58559	4.32016	4.61488	4.53828	4.66056	4.80236	4.54857
ENSMUSG00000110712	Gm39662	-6.91411	-2.45537	-4.64088	-6.91411	-3.74327	-6.91411	-6.91411	-6.91411	-6.91411
ENSMUSG00000039342	Ankar	-1.93092	-0.655548	-1.35926	-0.644907	-0.198845	-0.177565	-4.76685	-2.65222	-1.73743
ENSMUSG00000110487	Gm18035	-4.48768	-3.68209	-6.91411	-6.91411	-4.59136	-6.91411	-6.91411	-6.91411	-6.91411
ENSMUSG00000110596	Gm45859	-6.91411	-3.68209	-4.64088	-6.91411	-4.59136	-4.61767	-6.91411	-6.91411	-4.61907
ENSMUSG00000046330	Rpl37a	8.54982	8.95213	8.82629	8.07066	8.04207	7.76675	8.51748	8.7583	8.33663
ENSMUSG00000039323	Igfbp2	2.34701	-2.45537	-1.61617	1.48494	0.975658	1.5658	-0.475373	0.280436	-3.24474
ENSMUSG00000026185	Igfbp5	6.2647	5.21793	6.43376	5.80366	6.70036	6.07858	7.38719	6.79667	6.51943
ENSMUSG00000101968	1700027A15Rik	-4.48768	-2.45537	-6.91411	-4.59022	-6.91411	-4.61767	-6.91411	-6.91411	-6.91411
ENSMUSG00000026182	Tnp1	-6.91411	-3.14924	-6.91411	-6.91411	-6.91411	-2.85668	-4.76685	-6.91411	-6.91411
ENSMUSG00000102266	Gm38106	-2.70446	-1.63683	-1.35926	-0.889332	-4.59136	-0.923181	-6.91411	-3.57891	-2.85833
ENSMUSG00000101112	Gm29185	-2.70446	-1.80211	-2.32889	-4.59022	-2.05513	-1.90067	-6.91411	-6.91411	-6.91411
ENSMUSG00000099877	Pinc	-3.62852	-1.3541	-3.27001	-1.86734	-1.86872	-3.24312	-6.91411	-6.91411	-4.61907
ENSMUSG00000101812	D530049I02Rik	-4.48768	-4.53618	-3.7984	-2.51946	-3.21272	-3.77254	-6.91411	-6.91411	-6.91411
ENSMUSG00000100044	Gm9553	-2.39821	-0.369472	-1.7641	-0.980965	-1.86872	-1.11259	-6.91411	-4.44261	-2.08864
ENSMUSG00000100444	C530043A13Rik	-3.09374	-2.76098	-6.91411	-3.21141	-3.21272	-2.85668	-2.73226	-6.91411	-3.77409
ENSMUSG00000100429	Gm29186	-3.62852	-3.68209	-2.32889	-6.91411	-3.21272	-3.24312	-4.76685	-6.91411	-6.91411
ENSMUSG00000100301	6030407O03Rik	-4.48768	-6.91411	-6.91411	-3.74201	-1.55555	-4.61767	-4.76685	-6.91411	-2.08864
ENSMUSG00000101344	Gm29183	-4.48768	-1.63683	-3.27001	-2.82434	-6.91411	-1.73572	-4.76685	-6.91411	-2.85833
ENSMUSG00000055322	Tns1	8.81008	8.45251	8.3364	9.29537	9.23478	9.25326	8.67926	8.75968	9.52548
ENSMUSG00000061815	Rufy4	-0.855917	-3.68209	-2.57995	-1.18379	-0.0427245	-3.24312	-1.51636	-1.87745	-2.55386
ENSMUSG00000026180	Cxcr2	0.312505	-2.20331	-0.865814	2.8973	1.55044	-0.40654	2.62753	-0.131322	1.62594
ENSMUSG00000048480	Cxcr1	-3.62852	-6.91411	-6.91411	-3.21141	-4.59136	-4.61767	-3.93963	-6.91411	-4.61907
ENSMUSG00000087820	Mir1928	-6.91411	-6.91411	-4.64088	-6.91411	-6.91411	-6.91411	-6.91411	-6.91411	-6.91411
ENSMUSG00000094768	Gm25524	-6.91411	-3.14924	-6.91411	-4.59022	-6.91411	-3.77254	-6.91411	-6.91411	-3.24474
ENSMUSG00000006304	Arpc2	9.04552	9.05843	9.16249	8.85355	8.97664	8.88657	9.22134	9.08376	8.71222
ENSMUSG00000064272	Gpbar1	-1.43009	-1.48855	-0.951915	-0.0413183	-0.0427245	-0.177565	-1.40352	-1.24145	-0.347536
ENSMUSG00000006299	Aamp	7.33407	7.34638	7.47294	7.19564	7.24308	7.26166	7.64731	7.53535	7.21121
ENSMUSG00000026179	Pnkd	7.3709	7.26873	7.14573	6.82654	6.83522	6.72693	6.51343	7.57497	7.79477
ENSMUSG00000103013	Gm37503	-1.05904	-0.130843	-0.784563	-0.889332	-1.86872	-2.85668	-1.40352	-1.0048	-0.757509
ENSMUSG00000006301	Tmbim1	7.88675	7.75087	8.00083	7.93799	8.03131	7.97863	8.04989	8.08137	7.99458
ENSMUSG00000103403	Gm37931	-1.74399	-6.91411	-1.35926	-2.05377	-3.21272	-2.08695	-2.08431	-6.91411	-2.55386
ENSMUSG00000073650	Catip	-0.677894	-0.0768808	1.11774	0.710377	0.41783	-0.177565	-0.365574	-0.131322	0.988977
ENSMUSG00000026177	Slc11a1	4.94198	2.27697	3.02623	5.2834	4.92179	5.69624	2.88803	3.29414	2.84828
ENSMUSG00000026176	Ctdsp1	3.80495	4.04503	3.32973	3.98391	3.72082	3.39494	3.20963	3.68088	4.11088
ENSMUSG00000065468	Mir26b	-3.09374	-6.91411	-4.64088	-3.21141	-6.91411	-2.3009	-4.76685	-6.91411	-3.24474
ENSMUSG00000026175	Vil1	1.30768	1.28974	2.13601	2.74118	2.93398	2.73523	0.516288	2.09354	2.02093
ENSMUSG00000033364	Usp37	4.73939	4.26732	4.59511	4.41308	4.42063	4.70007	5.0896	4.74268	4.82411
ENSMUSG00000103227	Gm37733	0.225644	-0.186903	0.123245	0.849878	0.0526956	0.348781	-0.313657	-1.11828	0.418728
ENSMUSG00000026174	Cnot9	6.04687	5.93137	5.95273	5.54084	5.53426	5.54807	6.40043	5.96771	5.77181
ENSMUSG00000026173	Plcd4	-1.29552	-0.578538	-1.61617	0.650567	0.0057743	0.842003	-1.02396	-1.0048	0.271597
ENSMUSG00000026135	Zfp142	4.55351	3.39987	3.70163	4.58069	4.64199	4.52412	4.82302	4.50709	4.81251
ENSMUSG00000093155	Gm25035	-2.70446	-3.14924	-2.57995	-2.05377	-3.21272	-2.85668	-2.48254	-2.65222	-1.73743
ENSMUSG00000026172	Bcs1l	3.77467	3.81462	3.6839	3.58119	3.62705	3.57852	4.65893	4.43098	3.69337
ENSMUSG00000026171	Rnf25	4.23004	4.30591	4.37627	4.24379	4.37521	4.16053	4.57191	4.35329	4.12435
ENSMUSG00000033276	Stk36	0.18017	1.11529	1.43857	1.32195	0.453236	1.30673	2.10523	1.63197	0.787069
ENSMUSG00000033257	Ttll4	4.52196	3.79305	3.63305	4.17115	4.44282	3.83615	5.28431	4.62198	4.60536
ENSMUSG00000026170	Cyp27a1	2.46547	1.11529	2.05002	3.37027	3.70255	3.5588	0.957679	2.20389	3.38426
ENSMUSG00000006542	Prkag3	-0.677894	-1.98881	-1.92896	0.454645	0.649157	0.311553	-1.63878	-1.69031	-2.85833
ENSMUSG00000098351	Gm27507	-6.91411	-2.76098	-4.64088	-4.59022	-3.74327	-4.61767	-6.91411	-6.91411	-4.61907
ENSMUSG00000033227	Wnt6	-3.62852	-1.01274	-2.32889	-2.82434	-2.82568	-0.837054	-4.76685	-1.87745	-4.61907
ENSMUSG00000099472	Gm29539	-6.91411	-4.53618	-6.91411	-4.59022	-4.59136	-2.55219	-6.91411	-6.91411	-3.77409
ENSMUSG00000026167	Wnt10a	-1.74399	-1.98881	-6.91411	-1.297	-2.82568	-1.01478	-2.26973	-1.69031	-6.91411
ENSMUSG00000089964	Gm16582	-6.91411	-3.68209	-6.91411	-3.21141	-6.91411	-2.3009	-6.91411	-6.91411	-6.91411
ENSMUSG00000055197	Fev	-6.91411	-3.14924	-6.91411	-3.74201	-1.86872	-6.91411	-4.76685	-4.44261	-2.85833
ENSMUSG00000006546	Cryba2	-6.91411	-3.68209	-6.91411	-4.59022	-6.91411	-6.91411	-6.91411	-6.91411	-6.91411
ENSMUSG00000047021	Cfap65	-3.62852	-1.48855	-6.91411	-1.297	-2.05513	-2.55219	-3.03446	-4.44261	-4.61907
ENSMUSG00000089653	Gm15841	-6.91411	-6.91411	-6.91411	-6.91411	-6.91411	-4.61767	-6.91411	-6.91411	-6.91411
ENSMUSG00000006538	Ihh	-2.70446	-2.20331	-3.27001	-2.05377	-2.05513	-2.85668	-3.03446	-2.09254	-6.91411
ENSMUSG00000103145	Gm37744	-6.91411	-6.91411	-6.91411	-4.59022	-6.91411	-4.61767	-4.76685	-6.91411	-6.91411
ENSMUSG00000026162	Nhej1	2.26227	2.84373	2.05002	1.87297	1.92297	2.18587	2.3011	2.58543	2.27384
ENSMUSG00000026205	Slc23a3	-1.74399	-2.20331	-2.88411	-0.37253	-1.18518	0.0199967	-2.48254	-1.87745	-0.471684
ENSMUSG00000033159	Cnppd1	6.46166	6.4748	6.54649	6.40419	6.4056	6.46719	6.33739	6.47281	6.5939
ENSMUSG00000049339	Retreg2	6.78059	6.63949	6.74682	6.55301	6.74747	6.70377	6.77966	6.75095	6.77084
ENSMUSG00000026197	Zfand2b	4.89526	5.12457	4.94401	4.89126	4.6343	4.86172	4.7456	4.98346	4.98921
ENSMUSG00000026198	Abcb6	2.0762	1.91363	2.21716	1.63136	2.17703	1.97586	2.8769	2.54872	2.20454
ENSMUSG00000099519	Gm29253	-2.70446	-4.53618	-3.7984	-4.59022	-4.59136	-6.91411	-3.93963	-3.57891	-6.91411
ENSMUSG00000033124	Atg9a	5.86394	5.35184	5.72021	5.52218	5.7578	5.76412	5.71836	6.0941	6.0858
ENSMUSG00000026199	Ankzf1	4.13492	4.37046	4.4047	4.26389	4.76508	4.36968	4.48846	4.63298	4.59573
ENSMUSG00000026200	Glb1l	3.86725	3.29633	3.55715	3.44699	3.65012	3.61335	3.43121	3.64655	3.84094
ENSMUSG00000026201	Stk16	5.82107	5.84664	5.73579	5.3981	5.50714	5.45297	5.82715	5.67273	5.70438
ENSMUSG00000026202	Tuba4a	4.82867	4.15904	4.19784	5.31264	5.08586	5.11904	5.52875	5.29461	4.4811
ENSMUSG00000096094	A630095N17Rik	-6.91411	-3.68209	-6.91411	-3.74201	-3.21272	-1.01478	-6.91411	-2.65222	-4.61907
ENSMUSG00000026203	Dnajb2	4.96228	4.86333	5.04887	5.2834	4.95304	5.12308	5.7354	5.39367	5.23615
ENSMUSG00000026204	Ptprn	0.615524	1.56899	2.23675	2.70488	3.07702	3.12679	1.13628	-0.0168528	1.48275
ENSMUSG00000101840	Gm28294	-6.91411	-4.53618	-6.91411	-6.91411	-6.91411	-4.61767	-6.91411	-6.91411	-6.91411
ENSMUSG00000033061	Resp18	-3.62852	-6.91411	-6.91411	-6.91411	-6.91411	-4.61767	-6.91411	-6.91411	-6.91411
ENSMUSG00000100556	Gm28902	-4.48768	-6.91411	-6.91411	-6.91411	-6.91411	-6.91411	-6.91411	-6.91411	-6.91411
ENSMUSG00000026209	Dnpep	6.67185	6.93906	6.83824	6.42666	6.6106	6.55143	6.7748	6.9127	6.7212
ENSMUSG00000026208	Des	6.2106	5.06581	5.71061	6.39055	6.64307	6.73706	7.19532	6.5192	6.11577
ENSMUSG00000085653	Gm15179	-2.14573	-4.53618	-3.7984	-2.05377	-0.890728	-1.58771	-2.73226	-3.57891	-0.60753
ENSMUSG00000026207	Speg	1.7887	1.16092	1.91059	2.12451	1.73438	2.40494	1.87853	2.01498	2.42946
ENSMUSG00000086053	Gm15178	-2.39821	-4.53618	-6.91411	-4.59022	-3.74327	-3.24312	-6.91411	-6.91411	-3.24474
ENSMUSG00000033021	Gmppa	5.30711	5.30688	5.35485	4.87991	5.02098	5.15101	5.5682	5.57687	5.17794
ENSMUSG00000033007	Asic4	-6.91411	-6.91411	-6.91411	-6.91411	-3.74327	-6.91411	-6.91411	-6.91411	-6.91411
ENSMUSG00000102605	Gm37264	-6.91411	-6.91411	-6.91411	-3.21141	-2.82568	-6.91411	-6.91411	-6.91411	-6.91411
ENSMUSG00000032997	Chpf	3.44048	2.14695	3.36577	4.05772	4.31634	4.33532	4.80405	4.41577	3.64934
ENSMUSG00000026211	Obsl1	2.16057	1.22677	2.31257	2.99673	2.87645	2.93816	3.41591	3.81057	3.20831
ENSMUSG00000051703	Tmem198	-2.70446	-4.53618	-3.7984	-3.21141	-1.55555	-1.45348	-2.26973	-1.69031	-2.30258
ENSMUSG00000032968	Inha	-1.57852	-2.76098	-1.7641	-0.980965	-2.52081	-0.3458	-1.63878	-1.0048	-4.61907
ENSMUSG00000082745	Gm15181	-6.91411	-6.91411	-4.64088	-4.59022	-6.91411	-4.61767	-6.91411	-6.91411	-6.91411
ENSMUSG00000026213	Stk11ip	4.69764	4.19513	4.55859	4.75412	4.79816	4.86333	4.8882	5.04735	4.85836
ENSMUSG00000006576	Slc4a3	1.52333	0.777266	0.98501	2.22019	2.60459	2.35092	2.34214	1.98782	2.412
ENSMUSG00000083244	Gm15180	-3.62852	-2.45537	-2.88411	-2.82434	-1.86872	-2.55219	-6.91411	-6.91411	-2.55386
ENSMUSG00000082528	Gm15182	-6.91411	-3.68209	-1.04348	-6.91411	-6.91411	-2.3009	-6.91411	-6.91411	-6.91411
ENSMUSG00000099996	Gm29065	-6.91411	-4.53618	-3.7984	-2.82434	-4.59136	-4.61767	-6.91411	-6.91411	-6.91411
ENSMUSG00000100827	Gm29069	-3.09374	-3.14924	-4.64088	-4.59022	-6.91411	-4.61767	-6.91411	-6.91411	-6.91411
ENSMUSG00000100553	Gm17751	-6.91411	-1.98881	-2.11511	-2.05377	-3.74327	-2.3009	-3.93963	-3.0424	-4.61907
ENSMUSG00000098611	Mir6343	-6.91411	-6.91411	-6.91411	-6.91411	-6.91411	-4.61767	-3.93963	-6.91411	-6.91411
ENSMUSG00000100534	Gm816	-2.14573	-0.914819	-1.35926	-1.55417	-2.05513	-1.33068	-3.93963	-6.91411	-2.08864
ENSMUSG00000102904	Gm38265	-3.09374	-1.23112	-3.27001	-1.86734	-2.26927	-2.3009	-3.41719	-6.91411	-2.55386
ENSMUSG00000026235	Epha4	4.83602	4.51802	4.32456	5.6092	5.69448	5.56892	4.25913	4.70772	5.39456
ENSMUSG00000099141	Mir6352	-6.91411	-6.91411	-6.91411	-4.59022	-6.91411	-6.91411	-4.76685	-6.91411	-6.91411
ENSMUSG00000101849	Gm28386	-3.62852	-6.91411	-6.91411	-2.82434	-2.82568	-3.77254	-2.48254	-2.34541	-6.91411
ENSMUSG00000101506	Gm28385	-6.91411	-3.68209	-6.91411	-4.59022	-4.59136	-4.61767	-6.91411	-6.91411	-6.91411
ENSMUSG00000102052	Gm28387	-4.48768	-3.14924	-3.7984	-2.2679	-4.59136	-4.61767	-6.91411	-6.91411	-6.91411
ENSMUSG00000004872	Pax3	-2.39821	-2.45537	-2.32889	-1.41986	-1.86872	-0.837054	-2.08431	-6.91411	-0.924908
ENSMUSG00000032908	Sgpp2	0.084683	0.521469	0.96165	0.30749	0.142194	0.385072	-0.365574	-1.37613	-0.12732
ENSMUSG00000102945	Gm37884	-6.91411	-6.91411	-6.91411	-6.91411	-6.91411	-3.77254	-4.76685	-6.91411	-6.91411
ENSMUSG00000026245	Farsb	6.78487	6.80042	6.78642	6.39112	6.32607	6.26112	7.23889	6.64027	6.28657
ENSMUSG00000101798	Gm28995	-2.14573	-2.76098	-3.7984	-2.2679	-4.59136	-2.85668	-6.91411	-2.34541	-3.24474
ENSMUSG00000104018	4833412K13Rik	-1.17244	-2.20331	-1.482	-0.721871	-1.18518	-0.536275	-0.942851	-0.255662	-0.179303
ENSMUSG00000090486	BC035947	-2.39821	-1.48855	-6.91411	-6.91411	-6.91411	-6.91411	-4.76685	-4.44261	-6.91411
ENSMUSG00000012187	Mogat1	-1.57852	-6.91411	-1.61617	-2.2679	-2.26927	-3.24312	-0.942851	-1.87745	-2.30258
ENSMUSG00000099364	5730419F03Rik	-2.14573	-1.3541	-6.91411	-1.86734	-2.05513	-2.3009	-6.91411	-4.44261	-1.90237
ENSMUSG00000100562	Gm29611	-6.91411	-6.91411	-6.91411	-3.21141	-4.59136	-2.85668	-6.91411	-6.91411	-6.91411
ENSMUSG00000032883	Acsl3	4.55351	4.25947	4.58176	4.36038	4.44062	4.50775	4.69581	4.65904	4.05292
ENSMUSG00000079470	Utp14b	1.48644	1.26906	1.1999	1.80601	1.69054	1.65766	2.01675	-0.0168528	0.453281
ENSMUSG00000099377	Gm6159	-0.185987	-1.3541	-1.04348	-0.571842	-0.98236	-1.11259	-0.263544	-0.801554	-0.924908
ENSMUSG00000099706	Gm29536	-3.62852	-3.14924	-3.7984	-1.86734	-2.26927	-1.73572	-6.91411	-4.44261	-6.91411
ENSMUSG00000047330	Kcne4	3.41617	3.33665	4.44316	4.27383	4.724	4.57998	4.68628	4.19305	4.21019
ENSMUSG00000101324	Gm29187	-6.91411	-4.53618	-2.57995	-3.21141	-6.91411	-2.85668	-4.76685	-4.44261	-3.77409
ENSMUSG00000072978	Gm5830	-1.05904	-1.63683	-0.865814	-1.55417	-2.52081	-1.58771	-2.26973	-1.0048	-1.90237
ENSMUSG00000050711	Scg2	-3.09374	-2.45537	-2.88411	-4.59022	-2.05513	-2.3009	-1.92004	-6.91411	-4.61907
ENSMUSG00000099562	Gm19027	-6.91411	-4.53618	-6.91411	-6.91411	-6.91411	-6.91411	-6.91411	-6.91411	-6.91411
ENSMUSG00000077782	Gm24160	-6.91411	-4.53618	-6.91411	-6.91411	-6.91411	-6.91411	-6.91411	-6.91411	-6.91411
ENSMUSG00000054702	Ap1s3	-3.62852	-1.80211	-2.57995	-2.82434	-2.82568	-2.55219	-6.91411	-6.91411	-2.85833
ENSMUSG00000102235	Gm37886	-6.91411	-4.53618	-2.32889	-2.82434	-4.59136	-2.3009	-6.91411	-4.44261	-6.91411
ENSMUSG00000073643	Wdfy1	4.58001	5.76311	5.04332	6.05141	6.06795	6.1128	3.71982	6.3661	5.60703
ENSMUSG00000104497	Gm10555	-6.91411	-6.91411	-4.64088	-2.82434	-6.91411	-6.91411	-6.91411	-6.91411	-6.91411
ENSMUSG00000026248	Mrpl44	4.9673	5.16991	5.00812	4.61239	4.5672	4.43172	5.17952	5.17175	4.71977
ENSMUSG00000026249	Serpine2	5.16554	4.85987	5.92507	5.47662	5.487	5.79648	4.98595	5.92717	6.47807
ENSMUSG00000067106	Gm5529	2.36744	2.44316	2.46156	1.341	1.85841	1.32552	2.50278	2.98631	1.93797
ENSMUSG00000100397	Gm28071	-4.48768	-3.68209	-3.7984	-2.05377	-2.26927	-1.33068	-3.03446	-6.91411	-2.85833
ENSMUSG00000099753	Gm28058	-6.91411	-4.53618	-2.57995	-4.59022	-4.59136	-6.91411	-6.91411	-6.91411	-6.91411
ENSMUSG00000096297	Gm23934	-6.91411	-6.91411	-6.91411	-6.91411	-4.59136	-6.91411	-6.91411	-6.91411	-6.91411
ENSMUSG00000102518	Gm38339	-4.48768	-3.14924	-2.88411	-2.51946	-6.91411	-1.90067	-6.91411	-6.91411	-6.91411
ENSMUSG00000099552	9830004L10Rik	-1.93092	-2.20331	-1.92896	-3.74201	-6.91411	-3.77254	-6.91411	-4.44261	-3.77409
ENSMUSG00000043230	Fam124b	2.86807	3.50534	3.02623	2.02202	2.35604	1.83866	1.84466	2.3709	2.68342
ENSMUSG00000101257	2310015K22Rik	-4.48768	-1.63683	-2.32889	-6.91411	-3.21272	-2.3009	-6.91411	-6.91411	-3.24474
ENSMUSG00000103404	Gm37932	-2.70446	-1.98881	-2.11511	-0.19744	-3.21272	-1.73572	-4.76685	-3.57891	-1.45519
ENSMUSG00000004364	Cul3	4.92658	5.16572	4.86909	4.538	4.59521	4.36515	4.80111	4.54951	4.78565
ENSMUSG00000103076	Gm37902	-1.29552	-1.3541	-1.7641	-1.41986	-3.21272	-2.3009	-3.03446	-2.09254	-0.924908
ENSMUSG00000103525	Gm37262	-1.74399	-0.914819	-0.260403	-0.980965	-0.890728	-1.11259	0.427554	-1.0048	-1.73743
ENSMUSG00000101722	Gm29125	-6.91411	-6.91411	-6.91411	-4.59022	-6.91411	-6.91411	-6.91411	-6.91411	-4.61907
ENSMUSG00000101483	1700016L21Rik	-4.48768	-4.53618	-3.7984	-3.21141	-6.91411	-3.77254	-6.91411	-6.91411	-3.77409
ENSMUSG00000110100	Gm45261	-4.48768	-4.53618	-4.64088	-3.74201	-6.91411	-3.77254	-6.91411	-6.91411	-6.91411
ENSMUSG00000038608	Dock10	4.22445	2.54132	3.30674	4.99861	4.94529	4.99097	3.30405	3.8183	4.12167
ENSMUSG00000103192	Gm37645	-1.93092	0.334999	-0.498808	-0.311774	-3.74327	0.234086	-3.03446	-3.0424	-1.11431
ENSMUSG00000104488	Gm38062	-3.09374	-3.14924	-4.64088	-2.05377	-2.52081	-1.01478	-3.93963	-1.87745	-2.30258
ENSMUSG00000102721	A630081D01Rik	-2.39821	-3.14924	-2.11511	-1.55417	-2.26927	-1.90067	-3.93963	-4.44261	-3.77409
ENSMUSG00000099949	Gm29124	-6.91411	-6.91411	-6.91411	-6.91411	-6.91411	-4.61767	-6.91411	-4.44261	-6.91411
ENSMUSG00000099918	Gm28066	-6.91411	-6.91411	-6.91411	-6.91411	-6.91411	-3.77254	-6.91411	-6.91411	-6.91411
ENSMUSG00000054976	Nyap2	-1.17244	0.166259	-0.565118	0.680782	0.306081	0.311553	-3.93963	-2.09254	-1.0165
ENSMUSG00000104029	Gm37210	-6.91411	-3.68209	-6.91411	-6.91411	-6.91411	-6.91411	-4.76685	-6.91411	-6.91411
ENSMUSG00000101986	Gm6198	-6.91411	-4.53618	-6.91411	-3.74201	-6.91411	-3.24312	-6.91411	-6.91411	-3.77409
ENSMUSG00000087008	Gm5530	-1.29552	-0.369472	-0.784563	-0.889332	-2.05513	-1.21752	-1.77257	-0.801554	-2.30258
ENSMUSG00000100561	Gm7516	-3.62852	-1.3541	-3.27001	-1.18379	-0.573243	-2.3009	-2.08431	-2.34541	-4.61907
ENSMUSG00000103571	Gm37114	-3.62852	-3.14924	-6.91411	-3.74201	-6.91411	-3.77254	-6.91411	-6.91411	-6.91411
ENSMUSG00000098797	Mir6344	-6.91411	-3.68209	-6.91411	-6.91411	-4.59136	-6.91411	-6.91411	-6.91411	-6.91411
ENSMUSG00000055980	Irs1	-0.0175752	-0.655548	-0.374687	1.32195	0.848466	0.521742	0.599878	0.449267	0.614622
ENSMUSG00000026142	Rhbdd1	5.76538	5.64665	5.94902	5.72428	5.93261	5.88467	6.05219	6.10124	5.91813
ENSMUSG00000104493	Gm19552	-1.05904	-1.01274	-2.11511	-1.70227	-0.804571	-1.90067	-2.08431	-2.09254	-1.73743
ENSMUSG00000100786	Gm28940	-1.93092	-2.20331	-1.35926	-1.70227	-1.86872	-1.73572	-3.93963	-1.37613	-3.24474
ENSMUSG00000096779	Gm22112	-4.48768	-3.68209	-4.64088	-6.91411	-4.59136	-4.61767	-6.91411	-6.91411	-6.91411
ENSMUSG00000067158	Col4a4	0.776964	-0.024864	-0.104345	1.11623	1.20066	1.30673	-0.215113	0.635825	1.22724
ENSMUSG00000079465	Col4a3	1.57694	1.16092	1.47202	1.30265	1.55044	1.38048	-0.168255	1.54146	1.43168
ENSMUSG00000097564	C430014B12Rik	-1.17244	-0.578538	-1.04348	-0.0413183	-0.72327	-0.3458	-0.313657	-0.899601	-0.924908
ENSMUSG00000026150	Mff	7.12123	7.2563	7.28605	6.94369	6.99653	6.98589	7.02967	7.01422	7.04912
ENSMUSG00000101450	Gm28941	-2.14573	-1.1178	-2.32889	-3.21141	-2.26927	-3.77254	-3.93963	-1.87745	-2.85833
ENSMUSG00000026149	Tm4sf20	-4.48768	-4.53618	-6.91411	-2.2679	-2.05513	-4.61767	-4.76685	-1.69031	-2.55386
ENSMUSG00000099771	Gm19257	-6.91411	-3.68209	-6.91411	-4.59022	-2.52081	-3.77254	-6.91411	-4.44261	-4.61907
ENSMUSG00000102280	Gm36999	-6.91411	-3.14924	-6.91411	-6.91411	-6.91411	-3.24312	-6.91411	-6.91411	-2.55386
ENSMUSG00000100170	Gm28942	-6.91411	-1.98881	-6.91411	-6.91411	-3.21272	-4.61767	-6.91411	-3.0424	-3.77409
ENSMUSG00000100744	Gm17764	-4.48768	-2.20331	-3.7984	-3.74201	-3.74327	-3.24312	-3.03446	-2.65222	-4.61907
ENSMUSG00000026159	Agfg1	6.41642	6.25177	6.52224	6.08428	6.20343	6.20323	6.75746	6.35617	6.09129
ENSMUSG00000101784	Gm7553	-3.09374	-4.53618	-3.7984	-3.21141	-3.21272	-2.55219	-4.76685	-4.44261	-3.24474
ENSMUSG00000038496	Slc19a3	-2.39821	-1.80211	-1.482	-0.571842	-1.86872	-0.231493	-0.594222	-1.87745	-1.90237
ENSMUSG00000100432	Gm7539	-4.48768	-3.68209	-2.11511	-3.21141	-4.59136	-6.91411	-4.76685	-6.91411	-4.61907
ENSMUSG00000100190	Krtap28-10	-6.91411	-6.91411	-3.27001	-3.74201	-6.91411	-3.77254	-6.91411	-6.91411	-6.91411
ENSMUSG00000104423	A030005K14Rik	-6.91411	-4.53618	-4.64088	-1.70227	-4.59136	-2.85668	-6.91411	-6.91411	-2.85833
ENSMUSG00000101315	Krtap28-13	-2.70446	-3.68209	-3.27001	-2.51946	-2.82568	-1.33068	-6.91411	-3.57891	-3.77409
ENSMUSG00000026166	Ccl20	-6.91411	-1.63683	-6.91411	-3.74201	-2.05513	-2.85668	-6.91411	2.4021	-3.24474
ENSMUSG00000101173	Gm29519	-4.48768	-6.91411	-6.91411	-6.91411	-6.91411	-6.91411	-6.91411	-6.91411	-6.91411
ENSMUSG00000053161	Daw1	-6.91411	-3.14924	-2.88411	-1.70227	-1.86872	-2.85668	-4.76685	-6.91411	-2.55386
ENSMUSG00000101896	Gm6244	-6.91411	-6.91411	-6.91411	-2.2679	-6.91411	-6.91411	-6.91411	-6.91411	-6.91411
ENSMUSG00000026163	Sphkap	-2.14573	-0.736903	-0.565118	0.227872	1.06991	1.03708	0.196449	-1.0048	-0.347536
ENSMUSG00000079140	Gm6374	-1.74399	-0.505431	-2.11511	-3.21141	-2.52081	-2.85668	-2.73226	-3.57891	-1.45519
ENSMUSG00000104374	Gm37517	-6.91411	-3.68209	-6.91411	-6.91411	-2.82568	-6.91411	-6.91411	-6.91411	-6.91411
ENSMUSG00000104219	Gm37989	-6.91411	-6.91411	-4.64088	-3.74201	-3.21272	-3.24312	-6.91411	-6.91411	-6.91411
ENSMUSG00000100580	4933436I20Rik	-1.05904	0.777266	-1.35926	0.41924	0.487793	-0.46995	-3.93963	-4.44261	-2.85833
ENSMUSG00000094946	Gm25754	-3.09374	-4.53618	-6.91411	-2.2679	-2.52081	-2.3009	-6.91411	-2.65222	-4.61907
ENSMUSG00000077736	Gm24555	-6.91411	-6.91411	-6.91411	-6.91411	-3.74327	-6.91411	-6.91411	-6.91411	-6.91411
ENSMUSG00000045658	Pid1	4.93345	2.84373	4.03671	5.40377	5.39782	5.51262	4.02717	4.5261	4.5743
ENSMUSG00000102750	Gm37058	-4.48768	-6.91411	-6.91411	-3.74201	-6.91411	-4.61767	-3.03446	-6.91411	-4.61907
ENSMUSG00000101934	Gm18304	-6.91411	-6.91411	-3.27001	-3.21141	-3.74327	-3.77254	-6.91411	-4.44261	-6.91411
ENSMUSG00000098851	Mir6353	-6.91411	-6.91411	-6.91411	-6.91411	-4.59136	-2.85668	-4.76685	-6.91411	-2.85833
ENSMUSG00000036766	Dner	-0.519446	-0.245229	-2.32889	0.795685	0.0057743	1.12554	-0.723747	-0.623436	-1.58942
ENSMUSG00000104396	Gm37959	-6.91411	-6.91411	-3.7984	-6.91411	-2.26927	-3.77254	-6.91411	-6.91411	-4.61907
ENSMUSG00000102481	Gm37925	-1.29552	-0.655548	-3.27001	0.26823	-0.72327	-0.40654	-3.93963	-4.44261	-2.30258
ENSMUSG00000026219	Trip12	6.66464	6.40659	6.308	6.5525	6.63538	6.55691	6.63276	6.35418	6.60259
ENSMUSG00000103505	Gm38374	-4.48768	-3.68209	-3.27001	-2.82434	-3.74327	-6.91411	-6.91411	-6.91411	-6.91411
ENSMUSG00000104503	Gm37738	-0.677894	-0.0768808	-0.565118	-0.0915048	-0.72327	-1.21752	-3.03446	-1.69031	-0.680571
ENSMUSG00000073633	Fbxo36	1.34936	2.40575	2.27516	1.64675	0.951101	1.16781	1.5121	1.61432	1.12379
ENSMUSG00000026220	Slc16a14	-6.91411	-1.23112	-2.57995	-1.41986	-2.82568	-2.3009	-2.48254	-3.0424	-1.73743
ENSMUSG00000096802	Gm15433	-2.14573	-1.98881	-2.88411	-1.18379	-1.86872	-1.11259	-4.76685	-4.44261	-3.77409
ENSMUSG00000099693	Gm29284	-3.09374	-2.45537	-4.64088	-2.82434	-2.52081	-2.55219	-4.76685	-3.57891	-4.61907
ENSMUSG00000052477	C130026I21Rik	-1.05904	-0.306014	-1.7641	-0.19744	-0.573243	0.311553	-1.92004	-3.57891	-1.90237
ENSMUSG00000064281	Rpl19-ps1	1.15151	1.5173	1.79639	-0.0915048	0.737966	0.152222	1.20908	1.91758	1.12379
ENSMUSG00000061852	Gm7582	-1.29552	-1.23112	-1.7641	-0.721871	-1.86872	-1.90067	-2.26973	-2.34541	-1.73743
ENSMUSG00000089976	Gm2389	-4.48768	-4.53618	-6.91411	-6.91411	-4.59136	-4.61767	-6.91411	-6.91411	-6.91411
ENSMUSG00000101279	Gm18342	-3.62852	-2.45537	-3.7984	-2.51946	-1.08021	-2.3009	-2.48254	-4.44261	-4.61907
ENSMUSG00000089844	A530032D15Rik	-0.596496	0.166259	-1.35926	0.34571	0.226464	0.0654317	-1.20129	-1.52469	-0.838782
ENSMUSG00000073631	Gm10553	-6.91411	-6.91411	-6.91411	-6.91411	-3.74327	-6.91411	-6.91411	-6.91411	-4.61907
ENSMUSG00000072109	A530040E14Rik	-1.57852	-1.01274	-1.14126	1.26326	-0.373933	0.893299	-3.03446	-3.57891	-1.3324
ENSMUSG00000090128	Gm16038	-6.91411	-4.53618	-4.64088	-4.59022	-4.59136	-6.91411	-6.91411	-6.91411	-4.61907
ENSMUSG00000091199	Gm2619	-1.57852	-1.48855	-2.88411	-1.07881	-2.82568	-2.3009	-6.91411	-4.44261	-2.85833
ENSMUSG00000089716	Gm6264	-2.39821	-0.82312	-2.57995	-1.86734	-1.86872	-1.11259	-3.41719	-3.57891	-2.55386
ENSMUSG00000079457	Gm7609	-1.29552	-1.1178	-2.11511	-0.5023	-0.573243	-2.08695	-6.91411	-2.65222	-1.0165
ENSMUSG00000090252	Gm16028	-2.39821	-2.45537	-1.04348	-0.980965	-1.42125	-0.46995	-3.93963	-6.91411	-2.85833
ENSMUSG00000079455	Gm16026	-1.74399	-2.76098	-2.57995	-2.05377	-2.82568	-1.11259	-3.41719	-3.0424	-3.24474
ENSMUSG00000089652	Gm16025	-1.93092	-6.91411	-4.64088	-2.51946	-2.26927	-3.24312	-6.91411	-6.91411	-3.77409
ENSMUSG00000089937	Gm7281	-6.91411	-6.91411	-6.91411	-6.91411	-6.91411	-4.61767	-6.91411	-6.91411	-6.91411
ENSMUSG00000096292	Gm2666	-2.70446	-2.20331	-2.57995	-2.51946	-2.05513	-1.45348	-6.91411	-3.57891	-3.77409
ENSMUSG00000101751	Gm2427	-6.91411	-3.68209	-3.7984	-2.51946	-2.52081	-1.90067	-3.93963	-6.91411	-2.85833
ENSMUSG00000089714	Gm16092	-2.39821	-4.53618	-3.7984	-1.86734	-2.82568	-2.85668	-3.93963	-6.91411	-6.91411
ENSMUSG00000090186	Gm7592	-2.14573	-1.48855	-1.482	-1.70227	-2.26927	-1.21752	-3.41719	-3.0424	-1.11431
ENSMUSG00000070034	Sp110	5.67504	5.33452	5.40225	6.23443	5.56695	5.46468	4.52634	4.83893	5.83131
ENSMUSG00000090103	Gm16094	-6.91411	-2.45537	-4.64088	-1.70227	-3.74327	-2.55219	-4.76685	-6.91411	-6.91411
ENSMUSG00000070031	Sp140	3.78989	3.85335	3.58418	3.91885	3.53916	3.46866	2.53145	2.75614	3.37528
ENSMUSG00000073628	Gm10552	-2.70446	-2.76098	-3.7984	-1.55417	-3.21272	-3.24312	-3.93963	-3.57891	-3.77409
ENSMUSG00000090246	Gm17017	0.649289	0.556036	-0.565118	-0.435956	-0.646307	-0.536275	-1.77257	-1.69031	-0.60753
ENSMUSG00000026222	Sp100	8.36071	7.63868	7.81414	8.51083	7.91014	7.78193	6.64388	7.23136	8.13539
ENSMUSG00000052760	A630001G21Rik	2.44639	2.64932	2.87813	2.75545	2.10094	2.63331	2.49552	2.27303	2.58558
ENSMUSG00000098634	Mir8096	-6.91411	-6.91411	-6.91411	-6.91411	-3.74327	-6.91411	-6.91411	-6.91411	-6.91411
ENSMUSG00000100217	9930111H07Rik	-3.62852	-2.20331	-2.57995	-1.86734	-2.52081	-2.85668	-3.41719	-6.91411	-4.61907
ENSMUSG00000092932	Gm22906	-6.91411	-6.91411	-6.91411	-6.91411	-6.91411	-4.61767	-6.91411	-6.91411	-6.91411
ENSMUSG00000036707	Cab39	7.54299	7.30093	7.46232	7.21448	7.61958	7.58589	7.72867	7.59648	7.3532
ENSMUSG00000026223	Itm2c	9.24649	9.57784	9.69841	8.25061	8.66414	8.37267	9.01143	8.89366	8.64807
ENSMUSG00000026224	4933407L21Rik	2.70103	2.45237	2.82087	0.710377	1.81824	1.26838	1.79822	1.63197	1.62594
ENSMUSG00000099767	Gm28884	-3.09374	-4.53618	-1.04348	-2.82434	-6.91411	-2.55219	-3.41719	-2.09254	-6.91411
ENSMUSG00000049608	Gpr55	-0.519446	-1.23112	-0.154512	-2.2679	-0.437359	-1.45348	-1.92004	-1.87745	-1.45519
ENSMUSG00000100108	Gm28100	-4.48768	-1.48855	-4.64088	-2.05377	-3.21272	-6.91411	-4.76685	-4.44261	-6.91411
ENSMUSG00000099342	Gm18180	0.509209	0.166259	-0.374687	-0.19744	-1.42125	0.152222	0.870601	0.635825	0.552234
ENSMUSG00000026226	Spata3	-3.09374	-1.3541	-3.7984	-1.70227	-2.82568	-2.55219	-4.76685	-6.91411	-2.55386
ENSMUSG00000026227	2810459M11Rik	-3.62852	-1.98881	-2.11511	-2.82434	-3.74327	-6.91411	-6.91411	-6.91411	-2.08864
ENSMUSG00000026229	Psmd1	8.34196	8.19126	8.41496	7.84807	8.05833	7.93378	8.96144	8.40084	8.1222
ENSMUSG00000077274	Gm22786	-4.48768	-3.68209	-2.32889	-3.21141	-1.86872	-3.77254	-3.03446	-4.44261	-2.08864
ENSMUSG00000026228	Htr2b	1.75808	3.11694	3.75696	2.29046	2.42899	2.71399	2.10523	1.25286	3.50034
ENSMUSG00000103272	Gm37914	-0.953907	-1.98881	-0.951915	-2.2679	-2.26927	-1.73572	-2.08431	-1.11828	-1.0165
ENSMUSG00000094638	Gm21972	-1.74399	-4.53618	-4.64088	-1.86734	-4.59136	-4.61767	-3.03446	-1.52469	-1.90237
ENSMUSG00000062590	Armc9	3.40633	3.33665	3.30209	3.30871	3.42343	3.2401	3.95493	3.77128	4.20767
ENSMUSG00000087538	Gm16341	-3.62852	-6.91411	-6.91411	-2.51946	-4.59136	-3.77254	-6.91411	-4.44261	-3.77409
ENSMUSG00000079445	B3gnt7	-0.310282	-2.45537	-2.32889	0.739377	-0.72327	-0.231493	-0.419429	-0.623436	0.583765
ENSMUSG00000091806	Gm5258	-6.91411	-3.14924	-3.7984	-4.59022	-6.91411	-3.77254	-6.91411	-6.91411	-6.91411
ENSMUSG00000101853	Gm28627	-6.91411	-3.68209	-6.91411	-3.21141	-4.59136	-4.61767	-6.91411	-6.91411	-4.61907
ENSMUSG00000026234	Ncl	9.02346	8.75026	8.95006	8.25893	8.25704	8.14229	9.83128	8.83509	8.49699
ENSMUSG00000104627	Mir3535	-3.62852	-6.91411	-6.91411	-6.91411	-6.91411	-6.91411	-3.93963	-4.44261	-6.91411
ENSMUSG00000064823	Snord82	-6.91411	-6.91411	-6.91411	-6.91411	-6.91411	-6.91411	-6.91411	-6.91411	-2.85833
ENSMUSG00000073627	C130036L24Rik	0.649289	0.994466	0.319775	0.382943	0.184944	0.990724	0.653031	0.449267	0.383328
ENSMUSG00000110510	Gm45908	-6.91411	-2.76098	-4.64088	-3.21141	-6.91411	-6.91411	-6.91411	-6.91411	-6.91411
ENSMUSG00000026237	Nmur1	-4.48768	-2.45537	-2.32889	-3.74201	-2.82568	-2.55219	-6.91411	-6.91411	-4.61907
ENSMUSG00000036574	Tex44	-4.48768	-6.91411	-6.91411	-4.59022	-6.91411	-6.91411	-6.91411	-6.91411	-6.91411
ENSMUSG00000101328	Rpl30-ps6	-3.09374	-4.53618	-3.27001	-1.70227	-2.82568	-1.73572	-6.91411	-6.91411	-6.91411
ENSMUSG00000026238	Ptma	9.48912	9.61225	9.48664	9.06519	9.03458	8.928	9.53991	9.32068	9.11131
ENSMUSG00000026239	Pde6d	5.35266	5.61728	5.61932	5.07453	5.06599	5.07529	5.43702	5.56083	5.20608
ENSMUSG00000102927	Gm37152	-3.09374	-3.14924	-2.57995	-2.2679	-2.26927	-3.24312	-3.03446	-4.44261	-2.85833
ENSMUSG00000026240	Cops7b	4.46385	4.33606	4.46824	4.23108	4.35195	4.09083	4.87148	4.73044	4.44292
ENSMUSG00000084468	Gm22955	-4.48768	-6.91411	-6.91411	-6.91411	-4.59136	-6.91411	-4.76685	-6.91411	-6.91411
ENSMUSG00000103609	Gm37022	-3.09374	-6.91411	-4.64088	-2.82434	-3.21272	-3.24312	-6.91411	-6.91411	-6.91411
ENSMUSG00000026241	Nppc	-1.17244	-1.3541	-2.11511	0.619706	1.35838	0.273339	0.457742	0.139436	0.96523
ENSMUSG00000053333	Dis3l2	5.39184	5.32328	5.56417	5.04435	5.21266	5.26858	5.79573	5.36888	5.29806
ENSMUSG00000100225	Gm29097	-6.91411	-6.91411	-6.91411	-3.74201	-6.91411	-6.91411	-6.91411	-6.91411	-6.91411
ENSMUSG00000100768	Gm29055	-0.310282	-0.43585	-0.260403	0.00718092	-0.890728	-1.73572	-1.1099	-0.709748	0.191993
ENSMUSG00000104121	Gm37485	-3.62852	-3.14924	-6.91411	-3.74201	-2.82568	-6.91411	-3.03446	-6.91411	-3.77409
ENSMUSG00000102383	Gm38142	-0.0715573	0.806272	-0.00895932	0.680782	-0.198845	-0.231493	-1.63878	-0.391738	0.232344
ENSMUSG00000104400	Gm38010	-2.70446	-0.186903	-2.32889	-0.5023	-2.52081	-1.73572	-2.48254	-0.709748	-2.08864
ENSMUSG00000102293	Gm37541	-4.48768	-2.45537	-3.7984	-3.21141	-3.21272	-3.77254	-3.41719	-4.44261	-6.91411
ENSMUSG00000102649	Gm38021	-1.05904	-1.63683	-1.04348	-1.55417	-2.52081	-2.08695	-2.26973	-4.44261	-0.471684
ENSMUSG00000084106	Gm6136	2.03847	2.36733	2.32177	1.30265	1.11482	0.842003	2.17048	2.45265	1.59532
ENSMUSG00000102571	Gm37967	-2.14573	-1.80211	-2.88411	-0.644907	-0.98236	-0.536275	-3.93963	-1.11828	-0.757509
ENSMUSG00000099401	Gm28375	-4.48768	-3.68209	-6.91411	-1.86734	-2.26927	-3.77254	-4.76685	-4.44261	-2.85833
ENSMUSG00000102956	Gm37017	-6.91411	-6.91411	-3.7984	-3.74201	-2.82568	-6.91411	-4.76685	-6.91411	-3.77409
ENSMUSG00000103984	Gm37447	-2.14573	-0.43585	-2.57995	-1.41986	-3.74327	-1.73572	-1.63878	-2.09254	-1.11431
ENSMUSG00000101940	Akp-ps1	-6.91411	-6.91411	-6.91411	-2.2679	-6.91411	-3.77254	-6.91411	-4.44261	-2.30258
ENSMUSG00000101625	Gm29371	-2.14573	-2.76098	-2.32889	-2.2679	-1.29839	-1.58771	-1.51636	-3.0424	-1.73743
ENSMUSG00000079440	Alpi	-6.91411	-3.68209	-3.7984	-1.41986	-1.18518	-1.58771	-2.08431	-6.91411	-4.61907
ENSMUSG00000036500	Akp3	-6.91411	-6.91411	-4.64088	-6.91411	-6.91411	-6.91411	-6.91411	-6.91411	-6.91411
ENSMUSG00000099839	Gm29374	-2.14573	-3.68209	-6.91411	-1.86734	-2.52081	-3.24312	-6.91411	-6.91411	-4.61907
ENSMUSG00000026247	Ecel1	-3.62852	-6.91411	-3.7984	-3.21141	-2.05513	-1.90067	-4.76685	-4.44261	-6.91411
ENSMUSG00000036480	Prss56	-3.62852	-4.53618	-2.32889	-4.59022	-2.05513	-6.91411	-1.92004	-2.34541	-6.91411
ENSMUSG00000026251	Chrnd	1.81869	-0.914819	0.391458	2.28063	1.30124	2.81055	2.8713	2.1188	1.18675
ENSMUSG00000026253	Chrng	2.10081	-0.655548	-1.61617	2.53335	2.28904	2.42251	0.704294	0.56407	-2.08864
ENSMUSG00000026254	Eif4e2	6.71583	6.70016	6.64234	6.10741	6.21379	6.18405	6.85319	6.58809	6.42683
ENSMUSG00000088318	Gm26187	-6.91411	-4.53618	-6.91411	-4.59022	-6.91411	-6.91411	-6.91411	-4.44261	-6.91411
ENSMUSG00000026255	Efhd1	1.95992	1.95307	2.24645	1.96178	1.51737	2.02269	2.11474	2.26173	0.232344
ENSMUSG00000048000	Gigyf2	5.99528	5.71134	5.78652	5.94962	5.99325	5.92529	6.13334	5.82247	6.17649
ENSMUSG00000095281	Gm22549	-4.48768	-3.68209	-3.7984	-4.59022	-3.74327	-6.91411	-4.76685	-6.91411	-2.30258
ENSMUSG00000079436	Kcnj13	-1.29552	-1.80211	-4.64088	-0.803173	-2.82568	-1.45348	-3.93963	-3.0424	-0.680571
ENSMUSG00000089613	Gm23504	-6.91411	-4.53618	-2.88411	-2.82434	-3.74327	-2.3009	-3.41719	-3.57891	-3.77409
ENSMUSG00000026258	3110079O15Rik	-6.91411	-6.91411	-3.27001	-3.74201	-6.91411	-4.61767	-6.91411	-6.91411	-6.91411
ENSMUSG00000026259	Ngef	-1.57852	-1.48855	-0.707646	-0.721871	-3.21272	-1.90067	-0.122872	-2.09254	-2.30258
ENSMUSG00000079434	Neu2	-4.48768	-3.68209	-4.64088	-2.2679	-3.74327	-2.55219	-6.91411	-6.91411	-6.91411
ENSMUSG00000091123	Gm17181	-6.91411	-6.91411	-3.7984	-6.91411	-4.59136	-4.61767	-6.91411	-6.91411	-6.91411
ENSMUSG00000090994	Gm6153	-3.62852	-1.63683	-3.7984	-6.91411	-6.91411	-2.85668	-3.93963	-4.44261	-4.61907
ENSMUSG00000026288	Inpp5d	6.58128	5.79331	6.308	6.59576	6.879	6.72517	7.14693	6.42234	6.33833
ENSMUSG00000026289	Atg16l1	5.95451	5.84314	5.87437	5.75478	6.00671	5.78973	6.06144	5.93164	5.93733
ENSMUSG00000087968	Gm25395	-1.05904	-0.245229	-0.951915	-0.311774	-0.313178	-1.33068	-0.723747	-0.131322	-0.838782
ENSMUSG00000089281	Scarna6	-6.91411	-4.53618	-6.91411	-6.91411	-3.21272	-4.61767	-3.93963	-3.57891	-4.61907
ENSMUSG00000056055	Sag	0.0344597	0.486053	0.244344	0.650567	0.900696	0.733592	-0.723747	-0.0168528	-0.0286556
ENSMUSG00000070738	Dgkd	6.41825	5.46075	5.81776	6.20094	6.51593	6.33371	6.33332	6.25939	6.1622
ENSMUSG00000101942	Gm19582	0.580949	-0.306014	0.356062	0.34571	0.226464	0.0654317	0.0456053	0.280436	1.18675
ENSMUSG00000103996	4833421G17Rik	-2.39821	-0.736903	-3.7984	-1.86734	-0.646307	-1.58771	-3.93963	-2.34541	-1.45519
ENSMUSG00000103591	Gm38365	0.949505	1.01945	1.03062	1.53541	0.821624	0.420472	0.825008	1.76593	1.53208
ENSMUSG00000005501	Usp40	5.42267	5.20845	5.48957	5.27847	5.39895	5.19127	5.60238	5.35433	5.50367
ENSMUSG00000084021	Gm5832	-1.29552	-2.45537	-2.11511	-1.55417	-2.05513	-1.45348	-1.20129	-1.0048	-2.30258
ENSMUSG00000083478	Gm15375	-6.91411	-3.14924	-6.91411	-4.59022	-6.91411	-4.61767	-6.91411	-6.91411	-6.91411
ENSMUSG00000090165	Ugt1a10	-6.91411	-4.53618	-6.91411	-6.91411	-6.91411	-6.91411	-6.91411	-6.91411	-6.91411
ENSMUSG00000090175	Ugt1a9	-3.62852	-1.3541	-2.32889	-1.70227	-0.890728	-2.3009	-6.91411	-6.91411	-6.91411
ENSMUSG00000089675	Ugt1a8	-4.48768	-3.14924	-2.57995	-6.91411	-1.86872	-4.61767	-4.76685	-3.57891	-3.77409
ENSMUSG00000090124	Ugt1a7c	3.15336	2.93848	3.27866	3.14497	3.08269	3.41702	2.05675	1.42476	1.20714
ENSMUSG00000082837	Gm15373	-6.91411	-4.53618	-6.91411	-2.05377	-2.26927	-4.61767	-6.91411	-6.91411	-6.91411
ENSMUSG00000090145	Ugt1a6b	-4.48768	-6.91411	-6.91411	-1.86734	-2.26927	-3.24312	-3.93963	-4.44261	-6.91411
ENSMUSG00000084195	Gm15372	-4.48768	-6.91411	-4.64088	-4.59022	-2.26927	-4.61767	-6.91411	-6.91411	-6.91411
ENSMUSG00000081261	Gm15370	-4.48768	-3.68209	-6.91411	-6.91411	-3.21272	-2.55219	-6.91411	-6.91411	-4.61907
ENSMUSG00000054545	Ugt1a6a	0.649289	0.969038	-0.104345	0.710377	0.999805	0.893299	-1.63878	-1.24145	-0.757509
ENSMUSG00000081602	Gm15369	-2.70446	-6.91411	-6.91411	-6.91411	-3.74327	-4.61767	-6.91411	-6.91411	-6.91411
ENSMUSG00000082513	Gm15374	-2.70446	-4.53618	-6.91411	-3.21141	-6.91411	-6.91411	-6.91411	-4.44261	-6.91411
ENSMUSG00000082677	Gm15371	-4.48768	-6.91411	-6.91411	-4.59022	-6.91411	-2.85668	-6.91411	-6.91411	-6.91411
ENSMUSG00000089943	Ugt1a5	-6.91411	-4.53618	-4.64088	-4.59022	-6.91411	-2.55219	-4.76685	-6.91411	-3.77409
ENSMUSG00000081488	Gm15368	-4.48768	-3.14924	-4.64088	-3.21141	-1.55555	-3.77254	-6.91411	-6.91411	-4.61907
ENSMUSG00000083277	Gm15376	-6.91411	-6.91411	-6.91411	-6.91411	-6.91411	-6.91411	-4.76685	-4.44261	-6.91411
ENSMUSG00000090171	Ugt1a2	-2.70446	-1.98881	-6.91411	-1.70227	-2.82568	-3.77254	-3.93963	-4.44261	-6.91411
ENSMUSG00000081984	Dnajb3	-1.29552	-0.82312	-0.206486	-1.18379	-2.26927	-2.55219	-0.723747	-0.801554	-0.680571
ENSMUSG00000089960	Ugt1a1	-3.62852	-3.68209	-3.7984	-3.74201	-2.82568	-1.58771	-6.91411	-6.91411	-4.61907
ENSMUSG00000079429	Mroh2a	2.21795	2.38667	2.11498	2.97251	3.0599	3.07774	1.45338	1.76593	2.75441
ENSMUSG00000044783	Hjurp	7.44366	7.07786	7.05517	7.07924	7.18898	7.21359	7.28881	7.29092	7.54286
ENSMUSG00000036251	Trpm8	-1.93092	-0.505431	-1.7641	-0.980965	-0.646307	-0.125581	-4.76685	-6.91411	-2.55386
ENSMUSG00000085420	4930453O03Rik	-2.39821	-3.14924	-2.57995	-2.2679	-2.26927	-1.73572	-6.91411	-4.44261	-6.91411
ENSMUSG00000026295	Spp2	-4.48768	-2.76098	-3.7984	-3.21141	-4.59136	-2.3009	-3.93963	-6.91411	-3.77409
ENSMUSG00000099553	Gm29538	-6.91411	-6.91411	-2.32889	-6.91411	-4.59136	-4.61767	-6.91411	-6.91411	-3.77409
ENSMUSG00000100908	Gm28888	-6.91411	-6.91411	-6.91411	-6.91411	-3.74327	-6.91411	-6.91411	-6.91411	-6.91411
ENSMUSG00000062310	Glrp1	-1.74399	-1.48855	-2.11511	-2.82434	-2.82568	-1.45348	-2.73226	-3.0424	-4.61907
ENSMUSG00000100798	Gm19589	-6.91411	-1.48855	-2.11511	-0.803173	-6.91411	-3.24312	-1.63878	-1.52469	-3.77409
ENSMUSG00000104057	Gm38130	-4.48768	-0.736903	-3.7984	-0.980965	-1.86872	-1.45348	-3.93963	-6.91411	-2.30258
ENSMUSG00000100367	Gm29336	-2.39821	-6.91411	-4.64088	-3.21141	-1.86872	-2.85668	-3.93963	-6.91411	-6.91411
ENSMUSG00000049866	Arl4c	3.43565	2.76465	2.82734	2.71222	1.91028	2.41375	2.13356	2.36035	2.0774
ENSMUSG00000101736	Gm29335	-6.91411	-6.91411	-6.91411	-6.91411	-6.91411	-4.61767	-6.91411	-6.91411	-6.91411
ENSMUSG00000097398	Platr5	-1.57852	0.120799	-0.154512	-2.51946	-3.74327	-4.61767	0.333003	-2.34541	-3.24474
ENSMUSG00000099848	Gm29337	-4.48768	-6.91411	-6.91411	-6.91411	-2.82568	-2.85668	-6.91411	-6.91411	-6.91411
ENSMUSG00000101333	Gm4753	-6.91411	-6.91411	-6.91411	-4.59022	-3.21272	-4.61767	-6.91411	-6.91411	-4.61907
ENSMUSG00000099378	1700067G17Rik	-1.74399	-2.20331	-6.91411	-6.91411	-2.82568	-3.24312	-6.91411	-6.91411	-3.24474
ENSMUSG00000099544	Gm18699	-6.91411	-4.53618	-3.27001	-3.74201	-6.91411	-6.91411	-3.93963	-6.91411	-4.61907
ENSMUSG00000036206	Sh3bp4	6.89803	6.51214	6.73611	6.93236	7.45522	7.07468	6.94329	6.79324	6.62786
ENSMUSG00000102700	Gm38312	-3.09374	-1.1178	-2.57995	-2.2679	-1.70365	-1.90067	-6.91411	-3.0424	-1.3324
ENSMUSG00000102083	Gm5259	-4.48768	-6.91411	-6.91411	-4.59022	-4.59136	-6.91411	-6.91411	-4.44261	-4.61907
ENSMUSG00000101288	Gm28342	-3.09374	-1.98881	-4.64088	-2.82434	-6.91411	-3.77254	-6.91411	-6.91411	-4.61907
ENSMUSG00000099938	C030007H22Rik	-6.91411	-4.53618	-6.91411	-6.91411	-6.91411	-6.91411	-6.91411	-6.91411	-6.91411
ENSMUSG00000055013	Agap1	6.16099	5.81844	5.78403	5.65082	6.3344	6.02496	6.26187	6.34752	6.59487
ENSMUSG00000104114	Gm37297	2.36744	2.34774	2.22699	2.68266	2.1664	1.83866	2.37415	2.93745	3.78778
ENSMUSG00000101662	Gm28499	-6.91411	-3.68209	-3.7984	-4.59022	-2.05513	-2.85668	-4.76685	-3.57891	-6.91411
ENSMUSG00000102009	4933400F21Rik	-0.519446	0.717442	-0.435413	-0.803173	-0.646307	-0.837054	-1.63878	-2.09254	0.418728
ENSMUSG00000088775	Gm26037	-4.48768	-4.53618	-2.57995	-2.05377	-3.21272	-6.91411	-3.93963	-4.44261	-1.73743
ENSMUSG00000103252	Gm37521	-1.05904	0.0738601	-1.04348	-1.55417	-2.05513	-2.08695	-3.03446	-1.24145	-1.0165
ENSMUSG00000034486	Gbx2	-4.48768	-3.68209	-6.91411	-4.59022	-3.21272	-1.58771	-2.26973	-2.34541	-4.61907
ENSMUSG00000092627	D130058E05Rik	-1.74399	-1.63683	-0.435413	-1.297	-1.42125	-1.45348	-0.866059	-1.87745	-1.0165
ENSMUSG00000067081	Asb18	-1.93092	-2.45537	-6.91411	-4.59022	-6.91411	-6.91411	-4.76685	-6.91411	-4.61907
ENSMUSG00000026301	Iqca	-2.14573	-1.98881	-4.64088	-2.05377	-1.29839	-1.33068	-3.41719	-2.34541	-2.55386
ENSMUSG00000100850	4930434B07Rik	-4.48768	-6.91411	-6.91411	-6.91411	-6.91411	-2.55219	-6.91411	-6.91411	-3.77409
ENSMUSG00000044337	Ackr3	6.93956	7.53012	7.88609	7.85926	8.46471	8.54371	8.23613	8.05646	7.41832
ENSMUSG00000104087	Gm38277	-2.14573	-3.14924	-6.91411	-1.55417	-2.26927	-0.755779	-3.41719	-1.87745	-3.77409
ENSMUSG00000101951	Gm28721	-6.91411	-6.91411	-4.64088	-3.21141	-2.82568	-3.77254	-3.03446	-3.0424	-4.61907
ENSMUSG00000101028	Gm28723	-2.70446	-1.01274	-1.482	-0.435956	-1.18518	-0.287515	-2.48254	-1.37613	-0.924908
ENSMUSG00000101997	Gm28722	-2.14573	-3.14924	-3.27001	-6.91411	-2.82568	-3.77254	-6.91411	-6.91411	-6.91411
ENSMUSG00000103292	Gm35048	-1.17244	-1.63683	-3.7984	-2.2679	-4.59136	-1.90067	-2.73226	-4.44261	-6.91411
ENSMUSG00000034432	Cops8	6.70032	6.77314	6.71792	6.39283	6.47453	6.44909	7.14635	6.95452	6.59729
ENSMUSG00000056128	Gm9991	-3.62852	-3.14924	-6.91411	-3.21141	-2.82568	-2.3009	-4.76685	-6.91411	-2.55386
ENSMUSG00000048126	Col6a3	5.94943	4.17303	4.89398	6.39796	6.80041	6.83173	6.67674	6.47097	6.37427
ENSMUSG00000103061	Gm36970	-3.09374	0.166259	-3.27001	-2.51946	-1.18518	-1.01478	-2.08431	-3.0424	-2.85833
ENSMUSG00000103978	4930474B08Rik	-6.91411	-6.91411	-6.91411	-4.59022	-6.91411	-6.91411	-6.91411	-6.91411	-2.85833
ENSMUSG00000026303	Mlph	0.18017	0.120799	-0.260403	1.61581	0.737966	1.46768	-0.419429	-0.391738	-0.757509
ENSMUSG00000090550	Prlh	-6.91411	-6.91411	-6.91411	-4.59022	-6.91411	-6.91411	-6.91411	-6.91411	-4.61907
ENSMUSG00000026304	Rab17	-6.91411	-6.91411	-6.91411	-6.91411	-6.91411	-4.61767	-6.91411	-6.91411	-6.91411
ENSMUSG00000100791	Gm28199	-6.91411	-3.68209	-4.64088	-1.41986	-2.26927	-4.61767	-6.91411	-6.91411	-6.91411
ENSMUSG00000026305	Lrrfip1	8.00312	7.71332	7.761	7.59644	7.62929	7.53481	8.12471	7.5221	7.43921
ENSMUSG00000070732	Rbm44	-0.596496	-0.505431	-0.435413	-0.19744	-0.0929106	0.385072	-0.0361752	-1.24145	-1.11431
ENSMUSG00000100018	Gm7776	-1.57852	0.0738601	-0.498808	-0.803173	-0.646307	-1.11259	-1.77257	-0.801554	-0.757509
ENSMUSG00000034353	Ramp1	0.18017	0.253095	0.123245	1.09395	1.5667	1.97586	-0.475373	0.949188	-0.347536
ENSMUSG00000034343	Ube2f	5.94519	6.03686	5.96966	5.79246	5.76662	5.66152	6.15998	5.90375	5.64956
ENSMUSG00000083064	Gm7785	0.545525	-0.245229	0.123245	-0.571842	-0.890728	-0.755779	-0.657531	0.23495	0.063691
ENSMUSG00000097285	Gm26683	-1.57852	-2.76098	-2.32889	-1.86734	-3.74327	-2.3009	-3.41719	-1.87745	-3.77409
ENSMUSG00000026307	Scly	4.43993	4.02974	4.13657	4.42205	4.29698	4.32835	4.5012	4.58846	4.75482
ENSMUSG00000090322	Gm17090	-6.91411	-6.91411	-3.7984	-4.59022	-6.91411	-3.77254	-6.91411	-4.44261	-4.61907
ENSMUSG00000049515	Espnl	-2.14573	-6.91411	-4.64088	-3.74201	-1.55555	-6.91411	-2.73226	-2.34541	-4.61907
ENSMUSG00000026308	Klhl30	0.471955	-1.1178	-1.04348	1.341	0.58676	1.68703	-0.594222	0.36732	-1.11431
ENSMUSG00000047443	Erfe	-1.05904	-1.80211	-2.11511	0.30749	-0.646307	0.733592	1.27837	1.22986	1.34233
ENSMUSG00000026309	Ilkap	6.17844	6.05056	6.03477	6.02221	6.06795	5.99078	6.27306	6.23866	6.22978
ENSMUSG00000100253	1700020N18Rik	-6.91411	-6.91411	-6.91411	-4.59022	-6.91411	-3.77254	-6.91411	-6.91411	-6.91411
ENSMUSG00000067071	Hes6	4.68345	5.09549	4.65641	4.6065	4.52831	4.60134	4.77287	4.98174	4.60728
ENSMUSG00000055866	Per2	3.5827	3.01502	3.4563	3.72224	4.40941	4.70187	3.63979	4.46092	5.22994
ENSMUSG00000101911	Gm28381	-6.91411	-6.91411	-6.91411	-6.91411	-4.59136	-6.91411	-6.91411	-6.91411	-6.91411
ENSMUSG00000100151	Gm28382	-6.91411	-6.91411	-6.91411	-6.91411	-6.91411	-3.77254	-6.91411	-6.91411	-6.91411
ENSMUSG00000101958	Gm19085	-3.62852	-1.3541	-1.61617	-2.51946	-1.86872	-0.755779	-6.91411	-4.44261	-4.61907
ENSMUSG00000034292	Traf3ip1	3.37135	2.6251	2.90287	3.23935	2.85013	3.02121	3.63319	3.91159	3.57676
ENSMUSG00000026311	Asb1	2.66021	1.77377	2.17715	2.97251	3.70989	3.64737	4.06688	3.80279	3.14102
ENSMUSG00000100980	Gm29100	-6.91411	-3.68209	-2.88411	-4.59022	-6.91411	-6.91411	-3.93963	-4.44261	-4.61907
ENSMUSG00000007805	Twist2	-6.91411	-4.53618	-4.64088	-2.51946	-3.21272	-2.3009	-0.942851	-2.09254	-3.24474
ENSMUSG00000101414	Gm29101	-3.62852	-6.91411	-4.64088	-3.21141	-6.91411	-3.77254	-6.91411	-6.91411	-6.91411
ENSMUSG00000102745	Gm37600	-4.48768	-6.91411	-6.91411	-6.91411	-3.74327	-6.91411	-6.91411	-6.91411	-6.91411
ENSMUSG00000026313	Hdac4	4.54681	4.46216	4.27804	4.49188	4.59323	4.33067	4.83169	4.59072	4.57626
ENSMUSG00000103101	Gm37048	-1.43009	-1.1178	-1.482	-1.86734	-1.08021	-0.3458	-1.77257	-3.57891	-0.60753
ENSMUSG00000096941	Gm26720	-6.91411	-6.91411	-4.64088	-6.91411	-6.91411	-6.91411	-6.91411	-6.91411	-6.91411
ENSMUSG00000102565	Gm37036	-3.62852	-3.68209	-4.64088	-2.2679	-6.91411	-3.24312	-3.93963	-3.57891	-2.08864
ENSMUSG00000101265	Gm29099	-4.48768	-6.91411	-6.91411	-3.21141	-4.59136	-4.61767	-6.91411	-6.91411	-6.91411
ENSMUSG00000101522	Gm7837	-4.48768	-6.91411	-6.91411	-6.91411	-6.91411	-6.91411	-6.91411	-3.57891	-6.91411
ENSMUSG00000026260	Ndufa10	6.88303	6.97104	6.95041	6.37792	6.33559	6.36187	7.13296	6.99601	6.59584
ENSMUSG00000067064	Olfr1416	-3.09374	-1.80211	-3.7984	-2.82434	-4.59136	-3.24312	-3.93963	-2.34541	-6.91411
ENSMUSG00000057464	Olfr1415	-6.91411	-6.91411	-6.91411	-2.05377	-6.91411	-3.24312	-6.91411	-6.91411	-6.91411
ENSMUSG00000042849	Olfr1414	-3.09374	-1.23112	-3.27001	-2.05377	-2.52081	-1.33068	-3.93963	-4.44261	-2.55386
ENSMUSG00000058904	Olfr1413	-6.91411	-4.53618	-6.91411	-6.91411	-4.59136	-4.61767	-6.91411	-6.91411	-4.61907
ENSMUSG00000099363	Gm28478	-6.91411	-3.68209	-6.91411	-6.91411	-6.91411	-6.91411	-6.91411	-6.91411	-6.91411
ENSMUSG00000046300	Olfr1412	-6.91411	-4.53618	-6.91411	-6.91411	-6.91411	-1.58771	-4.76685	-6.91411	-6.91411
ENSMUSG00000062497	Olfr1411	-6.91411	-3.14924	-6.91411	-3.74201	-6.91411	-1.90067	-6.91411	-6.91411	-6.91411
ENSMUSG00000108131	Gm44099	-6.91411	-4.53618	-6.91411	-6.91411	-6.91411	-4.61767	-6.91411	-6.91411	-6.91411
ENSMUSG00000063583	Olfr1410	-3.62852	-1.48855	-2.88411	-1.07881	-3.21272	-2.55219	-6.91411	-6.91411	-6.91411
ENSMUSG00000061616	Olfr12	-1.57852	-2.76098	-1.482	-1.70227	-0.646307	-1.01478	-6.91411	-6.91411	-2.08864
ENSMUSG00000073616	Cops9	6.16464	6.40837	6.33892	5.59836	5.80652	5.63822	6.17369	6.27563	5.98682
ENSMUSG00000044055	Otos	-1.74399	-2.76098	-1.7641	-3.74201	-4.59136	-2.3009	-4.76685	-0.464913	-2.08864
ENSMUSG00000100546	Gm29483	-6.91411	-6.91411	-2.32889	-3.21141	-6.91411	-4.61767	-6.91411	-6.91411	-6.91411
ENSMUSG00000100781	Gm29481	-6.91411	-2.45537	-6.91411	-2.82434	-3.21272	-3.77254	-6.91411	-6.91411	-6.91411
ENSMUSG00000034220	Gpc1	4.12596	2.27697	3.05962	4.65296	4.58127	4.9732	5.65218	5.14741	3.45417
ENSMUSG00000101995	Gm29480	-6.91411	-6.91411	-6.91411	-6.91411	-6.91411	-4.61767	-6.91411	-6.91411	-6.91411
ENSMUSG00000034212	Ankmy1	-2.14573	-2.45537	-3.7984	-0.889332	-1.86872	-2.08695	-2.73226	-3.57891	-2.08864
ENSMUSG00000047067	Dusp28	2.9174	2.72722	2.78139	3.18768	3.2581	3.06101	2.45119	3.07932	3.21839
ENSMUSG00000097251	5033417F24Rik	-0.596496	-1.48855	-1.35926	-1.86734	-2.82568	-2.08695	-1.63878	-0.709748	-0.538009
ENSMUSG00000026269	Rnpepl1	6.78961	6.42774	5.71847	5.63064	6.65071	6.24332	6.77292	6.87567	6.98635
ENSMUSG00000100632	9430060I03Rik	-0.764162	-0.655548	-0.784563	-0.311774	0.0526956	-1.21752	-0.657531	-0.131322	-0.0771445
ENSMUSG00000026270	Capn10	4.22164	4.27512	4.23241	3.66671	3.92376	3.6511	4.31997	4.2824	4.11088
ENSMUSG00000026271	Gpr35	3.1767	1.56899	2.60415	3.7113	3.31213	3.73433	2.07634	1.20648	2.03241
ENSMUSG00000100021	Gm18697	-6.91411	-6.91411	-3.7984	-1.41986	-2.82568	-3.77254	-6.91411	-6.91411	-3.24474
ENSMUSG00000045091	Aqp12	-2.70446	-6.91411	-3.7984	-2.51946	-3.74327	-3.77254	-6.91411	-6.91411	-4.61907
ENSMUSG00000014602	Kif1a	-0.764162	-1.48855	-1.04348	0.30749	0.0526956	-0.287515	0.00529445	0.324532	-0.408275
ENSMUSG00000101378	Gm28086	-6.91411	-4.53618	-6.91411	-6.91411	-2.82568	-4.61767	-6.91411	-6.91411	-6.91411
ENSMUSG00000026272	Agxt	-6.91411	-4.53618	-6.91411	-6.91411	-4.59136	-6.91411	-3.93963	-2.65222	-6.91411
ENSMUSG00000034159	2310007B03Rik	-6.91411	-6.91411	-3.27001	-6.91411	-6.91411	-6.91411	-6.91411	-6.91411	-4.61907
ENSMUSG00000084989	Crocc2	-1.05904	-1.3541	-1.04348	-1.18379	-2.05513	-1.58771	0.00529445	-1.11828	-1.45519
ENSMUSG00000047793	Sned1	4.93002	3.29633	3.39658	4.78574	4.73483	4.57998	5.40057	5.33828	6.01383
ENSMUSG00000026273	Mterf4	3.71613	3.78942	3.63674	3.30387	3.243	3.34054	3.84502	3.79889	3.67519
ENSMUSG00000101172	Gm28535	-4.48768	-1.48855	-2.57995	-0.980965	-4.59136	-2.85668	-2.73226	-2.65222	-2.85833
ENSMUSG00000100351	Gm7867	-4.48768	-3.68209	-3.27001	-3.21141	-6.91411	-4.61767	-3.93963	-6.91411	-4.61907
ENSMUSG00000026274	Pask	3.35098	2.97726	3.00924	2.06847	2.48993	2.57167	4.04219	3.39581	3.35715
ENSMUSG00000026275	Ppp1r7	5.88446	5.78422	5.89069	5.54905	5.74892	5.67074	6.11511	5.89738	5.67631
ENSMUSG00000106302	Mir6902	-3.09374	-2.45537	-2.57995	-3.74201	-2.52081	-3.24312	-2.73226	-3.57891	-2.55386
ENSMUSG00000098689	Mir6345	-2.70446	-3.14924	-3.27001	-4.59022	-2.05513	-3.77254	-6.91411	-6.91411	-4.61907
ENSMUSG00000064389	Gm26446	-4.48768	-2.76098	-3.7984	-4.59022	-4.59136	-2.85668	-6.91411	-3.57891	-3.77409
ENSMUSG00000034107	Ano7	-3.09374	-1.3541	-1.7641	-0.571842	-2.05513	-1.58771	-2.48254	-3.0424	-3.77409
ENSMUSG00000034088	Hdlbp	8.13968	8.07596	8.24412	7.54886	8.04697	7.77061	8.60227	7.95513	7.80338
ENSMUSG00000090489	Gm17415	-2.39821	-1.98881	-3.7984	-2.05377	-3.21272	-2.85668	-2.73226	-2.34541	-3.24474
ENSMUSG00000026276	2-Sep	8.02439	8.10031	8.4943	7.66181	7.76028	7.86397	8.35481	8.06522	7.70039
ENSMUSG00000034066	Farp2	2.38759	1.88672	2.12553	3.00272	2.80973	2.75617	3.14617	2.93034	2.87401
ENSMUSG00000103854	Gm37250	-1.17244	-0.186903	-1.14126	-1.07881	-1.55555	-1.11259	-1.29887	-3.0424	-1.3324
ENSMUSG00000026277	Stk25	7.92192	8.04054	8.09022	7.08807	7.56272	7.54962	7.84406	7.96626	7.71091
ENSMUSG00000100927	Gm28536	-2.14573	-2.20331	-1.482	-1.70227	-1.86872	-1.58771	-1.77257	-1.52469	-0.838782
ENSMUSG00000026278	Bok	6.32405	7.08454	6.75703	4.74521	5.01803	4.90922	6.25222	6.31441	6.08373
ENSMUSG00000026279	Thap4	4.02025	4.16465	4.19534	3.67048	3.65012	3.60952	4.34441	4.23409	3.87638
ENSMUSG00000101952	Gm10550	-1.74399	-3.14924	-3.27001	-3.21141	-4.59136	-3.24312	-4.76685	-4.44261	-6.91411
ENSMUSG00000026280	Atg4b	5.99118	5.92311	5.96379	5.93324	5.98571	5.93143	6.26187	6.06839	6.13585
ENSMUSG00000026281	Dtymk	5.86214	6.02996	5.82182	5.06168	4.87196	5.02443	5.95633	5.89646	5.48187
ENSMUSG00000026283	Ing5	4.85423	4.18688	4.45993	4.75412	4.89789	4.94156	4.93187	4.56338	4.86639
ENSMUSG00000088961	Gm22089	-2.70446	-4.53618	-6.91411	-6.91411	-3.74327	-4.61767	-6.91411	-6.91411	-2.08864
ENSMUSG00000073609	D2hgdh	3.38143	3.30143	3.2208	3.3469	3.4587	3.64737	3.73531	3.82599	3.77075
ENSMUSG00000094651	Gal3st2	-3.09374	-6.91411	-4.64088	-3.74201	-3.21272	-6.91411	-6.91411	-6.91411	-6.91411
ENSMUSG00000101660	Gm18666	-6.91411	-3.14924	-4.64088	-4.59022	-3.21272	-3.24312	-3.41719	-4.44261	-3.77409
ENSMUSG00000093805	Gal3st2b	-4.48768	-3.14924	-4.64088	-3.21141	-2.52081	-4.61767	-6.91411	-6.91411	-6.91411
ENSMUSG00000099624	Gm7889	-6.91411	-2.45537	-6.91411	-2.2679	-6.91411	-3.77254	-4.76685	-4.44261	-2.85833
ENSMUSG00000073608	Gal3st2c	-2.14573	-0.82312	-1.24614	-0.253475	-0.72327	0.0199967	-2.73226	-2.65222	-6.91411
ENSMUSG00000034000	Neu4	-4.48768	-1.98881	-4.64088	-0.889332	-2.05513	-1.33068	-3.93963	-6.91411	-4.61907
ENSMUSG00000026285	Pdcd1	-1.29552	-6.91411	-1.482	-0.311774	-2.52081	-0.287515	-3.03446	-2.09254	-1.90237
ENSMUSG00000100990	Gm7891	-6.91411	-3.14924	-3.27001	-4.59022	-4.59136	-3.24312	-4.76685	-6.91411	-6.91411
ENSMUSG00000100347	Gm7895	-0.37669	0.120799	-0.707646	-0.0413183	0.226464	0.0654317	-1.02396	-0.0729522	-0.60753
ENSMUSG00000100518	4930440C22Rik	-4.48768	-1.1178	-2.57995	-1.70227	-1.70365	-1.90067	-6.91411	-2.09254	-4.61907
ENSMUSG00000089310	Gm23181	-4.48768	-6.91411	-6.91411	-6.91411	-6.91411	-6.91411	-6.91411	-6.91411	-6.91411
ENSMUSG00000099592	Gm5264	-2.70446	-2.76098	-3.7984	-3.21141	-3.74327	-2.55219	-3.03446	-1.87745	-3.77409
ENSMUSG00000051185	Fam174a	5.63242	5.83437	5.81532	5.92695	5.89849	5.92913	5.33093	5.57459	5.68361
ENSMUSG00000103973	BC055308	-0.677894	-0.578538	-0.865814	0.0995462	-0.573243	-0.125581	-0.866059	0.0371467	-0.60753
ENSMUSG00000081051	Gm15427	4.64631	5.16991	5.07904	4.18175	4.30911	4.0603	4.53167	5.08949	4.26471
ENSMUSG00000040710	St8sia4	7.82137	7.20889	7.89382	6.9957	7.11318	6.9221	7.69085	7.40023	7.61235
ENSMUSG00000103197	Gm37642	-0.185987	1.04402	0.812942	0.41924	-0.313178	0.616367	-0.168255	1.40436	0.988977
ENSMUSG00000100777	4930598F16Rik	-6.91411	-3.68209	-6.91411	-3.74201	-4.59136	-3.24312	-6.91411	-6.91411	-2.85833
ENSMUSG00000102718	Gm37761	-3.62852	-2.20331	-2.57995	-2.05377	-4.59136	-1.90067	-3.03446	-3.0424	-4.61907
ENSMUSG00000095955	Gm22360	-6.91411	-6.91411	-6.91411	-3.21141	-6.91411	-3.77254	-6.91411	-6.91411	-6.91411
ENSMUSG00000100062	1700063A18Rik	-4.48768	-6.91411	-6.91411	-2.51946	-4.59136	-2.55219	-4.76685	-3.57891	-6.91411
ENSMUSG00000096585	Gm22917	-4.48768	-6.91411	-3.7984	-6.91411	-6.91411	-6.91411	-6.91411	-6.91411	-6.91411
ENSMUSG00000102658	Gm37076	-6.91411	-2.76098	-6.91411	-2.2679	-2.52081	-2.55219	-6.91411	-3.57891	-3.24474
ENSMUSG00000100336	Gm29601	-6.91411	-3.14924	-6.91411	-6.91411	-6.91411	-6.91411	-6.91411	-6.91411	-3.24474
ENSMUSG00000100589	4930533P14Rik	-6.91411	-6.91411	-6.91411	-4.59022	-6.91411	-6.91411	-6.91411	-6.91411	-6.91411
ENSMUSG00000095610	Gm26245	-6.91411	-6.91411	-6.91411	-4.59022	-6.91411	-4.61767	-6.91411	-6.91411	-6.91411
ENSMUSG00000100362	Gm1833	-2.70446	-2.20331	-3.27001	-0.889332	-2.82568	-1.11259	-4.76685	-4.44261	-1.3324
ENSMUSG00000077255	Gm26078	-4.48768	-6.91411	-6.91411	-4.59022	-6.91411	-4.61767	-6.91411	-6.91411	-6.91411
ENSMUSG00000040693	Slco4c1	-1.17244	-0.43585	-2.32889	-1.18379	-0.503702	-2.08695	-6.91411	-6.91411	-1.73743
ENSMUSG00000097814	Panct2	-3.62852	-2.45537	-6.91411	-1.55417	-3.74327	-4.61767	-3.41719	-6.91411	-4.61907
ENSMUSG00000045463	Slco6b1	-3.09374	-1.63683	-2.57995	-1.86734	-3.74327	-2.3009	-6.91411	-6.91411	-3.77409
ENSMUSG00000097480	Gm9499	-4.48768	-3.14924	-6.91411	-1.18379	-6.91411	-2.85668	-6.91411	-6.91411	-4.61907
ENSMUSG00000100454	Gm28901	-0.185987	-0.736903	-0.951915	-0.803173	-0.804571	-0.837054	-0.0361752	-0.255662	-1.58942
ENSMUSG00000044757	Gm6430	1.05404	0.834707	1.11774	0.0541026	0.848466	-0.0269158	0.957679	1.52265	0.813908
ENSMUSG00000026331	Slco6c1	-2.70446	-1.80211	-6.91411	-4.59022	-2.82568	-2.55219	-6.91411	-3.57891	-6.91411
ENSMUSG00000100484	Gm7133	-4.48768	-3.68209	-3.27001	-2.2679	-3.74327	-6.91411	-6.91411	-6.91411	-4.61907
ENSMUSG00000101348	Gm7135	-3.62852	-2.45537	-3.7984	-2.2679	-3.74327	-2.55219	-3.03446	-2.65222	-4.61907
ENSMUSG00000103179	Gm37171	-2.70446	-4.53618	-4.64088	-6.91411	-6.91411	-3.77254	-6.91411	-6.91411	-6.91411
ENSMUSG00000044768	D1Ertd622e	5.76923	5.69785	5.81369	5.06168	4.92966	5.10279	5.74232	5.16267	4.76172
ENSMUSG00000040648	Ppip5k2	5.61437	5.03244	5.42911	5.34955	5.77364	5.49301	5.98382	5.54693	5.49541
ENSMUSG00000026333	Gin1	2.94485	3.36129	3.25483	2.77659	2.75403	3.06101	3.21848	3.31068	3.25802
ENSMUSG00000026335	Pam	5.97546	5.98785	6.17403	6.11987	5.87258	6.12022	5.76513	5.9119	6.13784
ENSMUSG00000104140	Gm37140	-0.519446	-0.0768808	-1.04348	-0.253475	-0.804571	-0.755779	-0.0361752	-0.0168528	0.703421
ENSMUSG00000089169	Gm25413	-4.48768	-6.91411	-6.91411	-3.74201	-6.91411	-6.91411	-6.91411	-6.91411	-6.91411
ENSMUSG00000089782	Gm3531	1.59438	2.07726	2.09365	0.650567	1.09254	0.420472	1.60944	1.73359	1.43168
ENSMUSG00000089706	B230216N24Rik	0.8368	1.4268	0.937905	1.22276	1.37694	0.616367	0.231818	1.2755	1.28593
ENSMUSG00000096085	Gm24465	-4.48768	-6.91411	-4.64088	-4.59022	-6.91411	-3.77254	-3.03446	-3.57891	-2.08864
ENSMUSG00000100182	1810006J02Rik	0.776964	2.12409	1.67237	1.9117	1.67563	1.58152	0.936397	0.0371467	0.840256
ENSMUSG00000100711	Gm29461	-0.855917	-0.505431	-2.88411	-0.644907	-2.05513	-0.755779	-3.93963	-6.91411	-2.55386
ENSMUSG00000097608	Gm7952	-3.62852	-3.14924	-2.88411	-6.91411	-6.91411	-6.91411	-4.76685	-6.91411	-4.61907
ENSMUSG00000099634	Gm29462	-2.14573	-1.63683	-2.32889	-6.91411	-4.59136	-6.91411	-1.92004	-1.11828	-2.30258
ENSMUSG00000026336	Slco6d1	-1.57852	-0.578538	-1.61617	-0.5023	-1.55555	-0.837054	-3.93963	-3.57891	-2.85833
ENSMUSG00000089791	Gm3555	-3.09374	-3.68209	-3.7984	-1.41986	-1.18518	-1.90067	-2.73226	-1.69031	-1.0165
ENSMUSG00000096193	Gm26134	-6.91411	-6.91411	-6.91411	-6.91411	-6.91411	-6.91411	-6.91411	-4.44261	-6.91411
ENSMUSG00000100009	Gm7967	-1.17244	-0.655548	-2.57995	0.34571	-0.254879	-1.01478	-0.419429	-1.0048	-2.85833
ENSMUSG00000099686	Gm29460	-6.91411	-6.91411	-6.91411	-3.74201	-3.21272	-2.85668	-4.76685	-6.91411	-6.91411
ENSMUSG00000087804	Gm23434	-6.91411	-6.91411	-6.91411	-4.59022	-6.91411	-6.91411	-6.91411	-6.91411	-6.91411
ENSMUSG00000099453	Gm18248	-3.62852	-3.14924	-6.91411	-3.74201	-3.21272	-2.85668	-6.91411	-6.91411	-3.77409
ENSMUSG00000067028	Cntnap5b	-1.17244	0.806272	-0.707646	0.710377	-0.72327	0.815654	-4.76685	-1.0048	-0.757509
ENSMUSG00000082431	Tdpx-ps1	1.72679	2.23492	1.84826	0.58817	-0.573243	0.152222	1.13628	2.08074	0.866132
ENSMUSG00000104104	Gm37877	-0.953907	0.21033	-2.57995	0.0541026	-2.26927	0.234086	-3.41719	-1.24145	-1.58942
ENSMUSG00000100662	Gm19029	-6.91411	-4.53618	-6.91411	-4.59022	-6.91411	-3.77254	-6.91411	-6.91411	-6.91411
ENSMUSG00000087883	Gm23602	-4.48768	-3.68209	-2.32889	-3.74201	-3.21272	-3.77254	-6.91411	-3.0424	-3.77409
ENSMUSG00000099835	Gm29668	-3.09374	-2.20331	-2.32889	-2.05377	-2.52081	-3.24312	-2.48254	-4.44261	-6.91411
ENSMUSG00000100794	Gm29667	1.19788	1.04402	1.15941	0.710377	0.453236	0.58551	1.46829	0.891725	1.01234
ENSMUSG00000099427	Gm18700	-6.91411	-6.91411	-6.91411	-4.59022	-6.91411	-4.61767	-6.91411	-6.91411	-6.91411
ENSMUSG00000099892	Gm18185	-3.62852	-0.736903	-2.32889	-2.05377	-4.59136	-2.85668	-4.76685	-3.57891	-6.91411
ENSMUSG00000100977	Gm29334	-2.39821	-6.91411	-6.91411	-3.21141	-4.59136	-3.24312	-6.91411	-6.91411	-6.91411
ENSMUSG00000100684	Gm20268	-4.48768	-3.68209	-6.91411	-6.91411	-4.59136	-2.85668	-6.91411	-6.91411	-6.91411
ENSMUSG00000100088	Gm28801	-6.91411	-3.14924	-3.7984	-4.59022	-6.91411	-3.77254	-6.91411	-6.91411	-6.91411
ENSMUSG00000100222	Psmb6-ps2	-1.43009	-2.45537	-1.04348	-0.571842	-2.05513	-2.08695	-2.48254	-1.37613	-3.24474
ENSMUSG00000100065	Gm18969	-6.91411	-3.68209	-6.91411	-4.59022	-4.59136	-6.91411	-6.91411	-6.91411	-3.77409
ENSMUSG00000100349	Gm28188	-6.91411	-3.68209	-4.64088	-6.91411	-3.74327	-4.61767	-6.91411	-6.91411	-2.85833
ENSMUSG00000099375	Gm28187	-4.48768	-3.68209	-1.92896	-4.59022	-6.91411	-1.73572	-6.91411	-6.91411	-2.08864
ENSMUSG00000088510	Gm23036	-6.91411	-4.53618	-6.91411	-4.59022	-6.91411	-6.91411	-6.91411	-6.91411	-6.91411
ENSMUSG00000101890	Gm3116	-2.70446	-3.14924	-2.88411	-2.82434	-2.05513	-2.08695	-6.91411	-6.91411	-4.61907
ENSMUSG00000099989	Gm20281	-3.62852	-2.76098	-4.64088	-6.91411	-2.82568	-3.77254	-6.91411	-3.57891	-4.61907
ENSMUSG00000087908	Gm22034	-6.91411	-6.91411	-6.91411	-2.05377	-3.74327	-3.77254	-6.91411	-6.91411	-6.91411
ENSMUSG00000100955	Gm18728	-2.70446	-1.23112	-6.91411	-1.70227	-4.59136	-2.08695	-6.91411	-3.57891	-2.85833
ENSMUSG00000088594	Gm23965	-6.91411	-6.91411	-6.91411	-4.59022	-6.91411	-6.91411	-6.91411	-6.91411	-6.91411
ENSMUSG00000099469	Gm29141	-3.62852	-6.91411	-3.27001	-1.86734	-2.82568	-2.08695	-3.93963	-6.91411	-6.91411
ENSMUSG00000102325	Gm37789	-3.62852	-6.91411	-6.91411	-6.91411	-6.91411	-6.91411	-6.91411	-4.44261	-3.24474
ENSMUSG00000100059	Gm29140	-6.91411	-4.53618	-6.91411	-6.91411	-2.52081	-3.77254	-6.91411	-6.91411	-6.91411
ENSMUSG00000088161	Gm23537	-6.91411	-4.53618	-6.91411	-6.91411	-6.91411	-3.77254	-6.91411	-6.91411	-6.91411
ENSMUSG00000099464	Gm5260	-6.91411	-2.76098	-4.64088	-6.91411	-6.91411	-4.61767	-6.91411	-6.91411	-6.91411
ENSMUSG00000100935	Gm29592	-6.91411	-6.91411	-4.64088	-6.91411	-6.91411	-3.24312	-6.91411	-6.91411	-4.61907
ENSMUSG00000099801	Gm29011	-2.70446	-4.53618	-2.57995	-1.86734	-2.82568	-1.33068	-6.91411	-4.44261	-6.91411
ENSMUSG00000050840	Cdh20	-1.93092	-0.655548	-3.7984	-1.70227	-3.21272	-2.08695	-2.73226	-3.57891	-4.61907
ENSMUSG00000103991	Gm38031	-2.14573	-1.98881	-3.27001	-2.82434	-3.74327	-1.11259	-6.91411	-3.57891	-3.77409
ENSMUSG00000103060	Gm36969	-6.91411	-6.91411	-4.64088	-1.86734	-6.91411	-2.3009	-3.93963	-6.91411	-3.24474
ENSMUSG00000099669	Gm29012	-4.48768	-4.53618	-3.7984	-1.86734	-3.74327	-2.55219	-6.91411	-6.91411	-6.91411
ENSMUSG00000099702	Gm29013	-4.48768	-3.68209	-4.64088	-6.91411	-6.91411	-6.91411	-6.91411	-4.44261	-4.61907
ENSMUSG00000047496	Rnf152	3.81614	3.53163	3.50155	4.55441	4.23984	4.45111	1.9546	3.64655	3.72553
ENSMUSG00000099582	Gm29014	-6.91411	-6.91411	-6.91411	-6.91411	-4.59136	-3.77254	-6.91411	-4.44261	-4.61907
ENSMUSG00000097482	Gm17634	-1.93092	-2.45537	-2.11511	-1.297	-1.18518	-1.01478	-4.76685	-3.0424	-2.85833
ENSMUSG00000101214	Gm28403	-3.09374	-1.98881	-2.11511	-2.51946	-1.55555	-3.77254	-6.91411	-6.91411	-6.91411
ENSMUSG00000067017	Gm3608	2.8391	2.91869	3.09225	2.12451	2.52363	2.57952	2.7965	3.20259	2.42946
ENSMUSG00000056536	Pign	4.911	4.26471	4.47651	4.9805	5.01507	5.03589	4.95586	4.99203	4.78395
ENSMUSG00000100672	Gm28404	-6.91411	-6.91411	-4.64088	-2.82434	-4.59136	-6.91411	-3.41719	-6.91411	-4.61907
ENSMUSG00000101219	Gm20302	-2.39821	-0.505431	-0.865814	-2.82434	-1.29839	-1.58771	-1.02396	-0.899601	-1.45519
ENSMUSG00000101656	Gm8004	-6.91411	-2.76098	-6.91411	-4.59022	-4.59136	-4.61767	-6.91411	-6.91411	-4.61907
ENSMUSG00000026319	2310035C23Rik	4.80452	4.44613	4.84535	5.1041	5.10963	5.27101	5.34513	5.43322	5.22244
ENSMUSG00000104044	Gm37566	-0.127638	1.26906	0.58733	1.09395	0.344301	0.616367	-1.51636	0.23495	0.232344
ENSMUSG00000101330	Gm10193	-0.596496	-0.505431	-0.498808	-1.07881	-0.804571	-1.21752	-0.594222	0.324532	-1.0165
ENSMUSG00000026321	Tnfrsf11a	5.01016	3.17369	3.4563	4.31294	4.8736	5.19639	3.27467	3.68511	4.38145
ENSMUSG00000102690	Gm37779	-6.91411	-6.91411	-2.88411	-4.59022	-6.91411	-6.91411	-6.91411	-6.91411	-6.91411
ENSMUSG00000089206	Gm26214	-6.91411	-6.91411	-3.7984	-6.91411	-6.91411	-6.91411	-6.91411	-6.91411	-3.24474
ENSMUSG00000099448	Gm18801	-6.91411	-6.91411	-6.91411	-3.74201	-6.91411	-6.91411	-6.91411	-6.91411	-6.91411
ENSMUSG00000099843	Gm7160	2.26227	2.22421	2.41931	2.95407	2.67376	2.2364	1.55462	2.02838	2.55408
ENSMUSG00000038866	Zcchc2	3.55179	3.11114	2.74079	3.74744	3.14356	3.13746	2.96361	2.83447	3.51677
ENSMUSG00000102501	Gm37372	-3.62852	-1.1178	-2.11511	-0.311774	-1.18518	-1.45348	-3.41719	-2.09254	-2.85833
ENSMUSG00000097612	Gm26509	-4.48768	-3.14924	-2.88411	-2.82434	-3.74327	-2.3009	-6.91411	-6.91411	-6.91411
ENSMUSG00000101583	Gm20753	-4.48768	-6.91411	-3.7984	-3.21141	-4.59136	-3.24312	-3.93963	-3.57891	-2.85833
ENSMUSG00000044340	Phlpp1	4.79512	4.47802	4.30381	5.24347	5.48593	5.21541	4.64424	4.70147	5.16236
ENSMUSG00000103291	Gm38235	0.714539	0.994466	0.58733	2.07985	1.76287	1.45065	0.67889	0.862112	2.05508
ENSMUSG00000100247	A530053M12Rik	-6.91411	-4.53618	-6.91411	-3.74201	-6.91411	-6.91411	-6.91411	-3.0424	-6.91411
ENSMUSG00000099604	Gm6651	-6.91411	-2.76098	-6.91411	-4.59022	-4.59136	-6.91411	-4.76685	-4.44261	-4.61907
ENSMUSG00000057329	Bcl2	5.12111	5.17548	5.45966	5.38554	5.47736	5.25884	5.42179	5.29461	5.29687
ENSMUSG00000054006	D630008O14Rik	-0.446303	-0.655548	-3.27001	-0.311774	-1.70365	-0.837054	-1.92004	-2.65222	-1.58942
ENSMUSG00000098344	Mir3473f	-6.91411	-6.91411	-4.64088	-6.91411	-4.59136	-6.91411	-6.91411	-6.91411	-6.91411
ENSMUSG00000103348	Gm37053	-0.855917	-0.130843	-1.92896	0.0995462	-0.144906	-0.3458	-1.29887	-2.09254	-0.680571
ENSMUSG00000009905	Kdsr	5.2965	5.35797	5.77149	5.5934	5.40009	5.64478	5.21309	5.4307	5.44049
ENSMUSG00000009907	Vps4b	7.19488	6.98141	7.22574	7.16357	7.2497	7.23922	7.20063	7.13521	7.04558
ENSMUSG00000067006	Serpinb5	-6.91411	-6.91411	-6.91411	-2.82434	-1.29839	-3.24312	-6.91411	-6.91411	-4.61907
ENSMUSG00000083613	Pou2f3-rs1	-6.91411	-6.91411	-6.91411	-2.51946	-4.59136	-6.91411	-6.91411	-6.91411	-6.91411
ENSMUSG00000059956	Serpinb12	3.59141	2.68099	2.42786	0.0995462	0.184944	0.273339	1.72565	0.800998	1.97411
ENSMUSG00000048775	Serpinb13	-4.48768	-4.53618	-3.7984	-3.74201	-6.91411	-3.24312	-6.91411	-6.91411	-6.91411
ENSMUSG00000084228	Gm8080	-6.91411	-1.98881	-3.7984	-4.59022	-2.82568	-6.91411	-6.91411	-6.91411	-4.61907
ENSMUSG00000044594	Serpinb3a	-2.39821	-1.3541	-6.91411	-1.70227	-3.74327	-1.45348	-3.93963	-6.91411	-6.91411
ENSMUSG00000058017	Serpinb3d	-6.91411	-6.91411	-4.64088	-3.21141	-2.82568	-3.77254	-6.91411	-6.91411	-6.91411
ENSMUSG00000083884	Gm15388	-6.91411	-6.91411	-4.64088	-6.91411	-6.91411	-6.91411	-6.91411	-6.91411	-6.91411
ENSMUSG00000073602	Serpinb3b	-6.91411	-6.91411	-3.7984	-3.74201	-2.82568	-3.77254	-6.91411	-6.91411	-3.24474
ENSMUSG00000080729	Gm8084	-3.62852	-3.14924	-4.64088	-3.21141	-1.42125	-1.90067	-6.91411	-6.91411	-6.91411
ENSMUSG00000081114	Gm15390	-6.91411	-6.91411	-2.88411	-4.59022	-6.91411	-6.91411	-6.91411	-6.91411	-6.91411
ENSMUSG00000073601	Serpinb3c	-3.62852	-2.45537	-3.7984	-2.05377	-2.52081	-3.77254	-3.03446	-6.91411	-6.91411
ENSMUSG00000084189	Gm8089	-4.48768	-3.14924	-4.64088	-2.2679	-3.74327	-1.73572	-6.91411	-6.91411	-4.61907
ENSMUSG00000026327	Serpinb11	-2.14573	-1.23112	-1.61617	-0.311774	-1.42125	-0.536275	-6.91411	-6.91411	-3.77409
ENSMUSG00000087210	Gm15391	-6.91411	-6.91411	-6.91411	-4.59022	-6.91411	-6.91411	-6.91411	-6.91411	-6.91411
ENSMUSG00000067001	Serpinb7	-1.93092	-1.80211	-2.57995	-2.2679	-1.86872	-0.923181	-2.48254	-3.57891	-3.24474
ENSMUSG00000089278	Gm24553	-6.91411	-6.91411	-4.64088	-3.74201	-3.74327	-2.85668	-6.91411	-6.91411	-6.91411
ENSMUSG00000062345	Serpinb2	-1.74399	-3.68209	-0.498808	3.19293	-6.91411	-0.923181	1.77443	-2.09254	-1.0165
ENSMUSG00000092572	Serpinb10	-3.09374	-1.48855	-4.64088	-0.980965	-4.59136	-3.24312	-0.942851	-1.52469	-1.0165
ENSMUSG00000026315	Serpinb8	2.95163	2.52396	2.33092	3.1341	3.29759	3.59022	0.978651	1.76593	1.82377
ENSMUSG00000096241	Gm24267	-3.62852	-6.91411	-6.91411	-6.91411	-3.21272	-6.91411	-6.91411	-6.91411	-6.91411
ENSMUSG00000077237	Gm22438	-6.91411	-6.91411	-6.91411	-3.21141	-6.91411	-6.91411	-6.91411	-6.91411	-6.91411
ENSMUSG00000100457	D830032E09Rik	-2.39821	-1.3541	-1.92896	-0.889332	-3.21272	-0.67884	-3.41719	-1.24145	-4.61907
ENSMUSG00000101477	Gm18448	-6.91411	-6.91411	-6.91411	-3.21141	-4.59136	-2.55219	-6.91411	-6.91411	-4.61907
ENSMUSG00000100041	Gm5702	-3.62852	-3.14924	-2.32889	-2.51946	-6.91411	-2.55219	-6.91411	-6.91411	-3.77409
ENSMUSG00000104478	Gm38212	-3.62852	-4.53618	-6.91411	-4.59022	-4.59136	-6.91411	-6.91411	-6.91411	-6.91411
ENSMUSG00000101231	Gm28283	-4.48768	-3.68209	-6.91411	-4.59022	-4.59136	-3.24312	-6.91411	-6.91411	-4.61907
ENSMUSG00000101097	Gm6679	-4.48768	-3.14924	-6.91411	-1.86734	-2.82568	-2.3009	-6.91411	-4.44261	-6.91411
ENSMUSG00000100831	Gm17847	-6.91411	-6.91411	-6.91411	-6.91411	-4.59136	-6.91411	-6.91411	-6.91411	-6.91411
ENSMUSG00000100884	Gm28281	-6.91411	-4.53618	-6.91411	-6.91411	-4.59136	-6.91411	-6.91411	-6.91411	-6.91411
ENSMUSG00000089037	Gm22159	-6.91411	-6.91411	-6.91411	-6.91411	-6.91411	-4.61767	-6.91411	-6.91411	-6.91411
ENSMUSG00000084741	Gm25293	-6.91411	-6.91411	-6.91411	-6.91411	-6.91411	-6.91411	-6.91411	-6.91411	-3.77409
ENSMUSG00000100025	Gm8141	1.83345	1.61889	1.93478	1.26326	0.999805	0.842003	1.84466	1.9319	1.3966
ENSMUSG00000026312	Cdh7	-0.0715573	0.486053	-0.634622	0.489203	0.0526956	0.455025	-2.08431	-0.0168528	-2.08864
ENSMUSG00000100290	Gm18552	-4.48768	-3.14924	-6.91411	-2.51946	-6.91411	-3.24312	-6.91411	-6.91411	-6.91411
ENSMUSG00000100758	Gm3332	-6.91411	-6.91411	-6.91411	-6.91411	-3.74327	-6.91411	-6.91411	-6.91411	-6.91411
ENSMUSG00000099926	Gm6693	-4.48768	-3.14924	-4.64088	-4.59022	-6.91411	-4.61767	-6.91411	-6.91411	-6.91411
ENSMUSG00000047216	Cdh19	-1.57852	-1.01274	-1.92896	0.186352	-2.52081	1.30673	0.160191	1.00445	-1.73743
ENSMUSG00000102788	Gm38255	-6.91411	-3.68209	-4.64088	-3.74201	-3.74327	-4.61767	-6.91411	-6.91411	-6.91411
ENSMUSG00000102160	Gm36944	-4.48768	-1.3541	-2.32889	-1.86734	-3.74327	-2.08695	-6.91411	-2.09254	-3.24474
ENSMUSG00000101253	Gm29088	-6.91411	-4.53618	-6.91411	-6.91411	-6.91411	-4.61767	-6.91411	-4.44261	-6.91411
ENSMUSG00000101846	Gm19927	-3.62852	-6.91411	-4.64088	-6.91411	-4.59136	-4.61767	-6.91411	-6.91411	-6.91411
ENSMUSG00000100555	Gm8173	-1.74399	-0.43585	-3.7984	-1.07881	-1.55555	-0.755779	-3.93963	-1.52469	-2.08864
ENSMUSG00000102728	Gm37934	-6.91411	-6.91411	-6.91411	-3.74201	-6.91411	-6.91411	-6.91411	-6.91411	-6.91411
ENSMUSG00000038702	Dsel	4.78946	4.39453	4.28746	4.57668	4.57526	4.46176	4.87288	4.62859	4.85836
ENSMUSG00000101875	Gm6028	-3.62852	-3.14924	-3.7984	-2.82434	-4.59136	-4.61767	-3.93963	-3.0424	-2.85833
ENSMUSG00000099732	Gm17752	-4.48768	-6.91411	-6.91411	-2.51946	-3.21272	-3.24312	-6.91411	-6.91411	-6.91411
ENSMUSG00000101220	Gm6717	-6.91411	-1.3541	-6.91411	-1.70227	-4.59136	-2.3009	-2.26973	-3.57891	-2.30258
ENSMUSG00000100020	Gm19086	-6.91411	-6.91411	-6.91411	-4.59022	-4.59136	-6.91411	-6.91411	-6.91411	-6.91411
ENSMUSG00000101054	Gm18406	-6.91411	-6.91411	-6.91411	-3.74201	-6.91411	-6.91411	-6.91411	-6.91411	-6.91411
ENSMUSG00000088691	Gm22331	-6.91411	-6.91411	-3.7984	-4.59022	-6.91411	-3.24312	-6.91411	-6.91411	-6.91411
ENSMUSG00000099884	Gm8204	-6.91411	-3.68209	-3.27001	-3.21141	-6.91411	-6.91411	-6.91411	-6.91411	-6.91411
ENSMUSG00000100304	Gm28190	-6.91411	-3.68209	-4.64088	-4.59022	-6.91411	-6.91411	-6.91411	-3.0424	-3.24474
ENSMUSG00000101453	Gm28189	-6.91411	-6.91411	-6.91411	-4.59022	-6.91411	-4.61767	-6.91411	-6.91411	-2.55386
ENSMUSG00000102105	Gm17946	-6.91411	-6.91411	-6.91411	-6.91411	-6.91411	-6.91411	-6.91411	-6.91411	-4.61907
ENSMUSG00000099943	Gm18181	-4.48768	-3.68209	-2.88411	-3.74201	-6.91411	-3.24312	-6.91411	-6.91411	-6.91411
ENSMUSG00000097648	9330185C12Rik	-4.48768	-3.14924	-6.91411	-2.05377	-3.74327	-3.24312	-4.76685	-6.91411	-2.85833
ENSMUSG00000101687	Gm4854	-6.91411	-6.91411	-6.91411	-3.74201	-6.91411	-4.61767	-6.91411	-6.91411	-6.91411
ENSMUSG00000100515	Gm17916	-2.39821	-1.3541	-6.91411	-2.51946	-3.21272	-2.3009	-6.91411	-6.91411	-6.91411
ENSMUSG00000070695	Cntnap5a	0.133217	0.943154	0.164751	1.61581	1.09254	1.61246	-3.03446	-1.0048	-0.179303
ENSMUSG00000092948	Gm23393	-6.91411	-6.91411	-6.91411	-6.91411	-6.91411	-3.77254	-6.91411	-6.91411	-6.91411
ENSMUSG00000102033	Gm28263	-6.91411	-6.91411	-6.91411	-2.82434	-6.91411	-6.91411	-6.91411	-6.91411	-6.91411
ENSMUSG00000094429	Gm19965	-3.09374	-2.20331	-6.91411	-2.51946	-3.21272	-1.73572	-6.91411	-4.44261	-4.61907
ENSMUSG00000101154	Gm17777	-4.48768	-4.53618	-6.91411	-6.91411	-0.72327	-3.24312	-6.91411	-4.44261	-3.77409
ENSMUSG00000065865	Gm24030	-3.09374	-3.68209	-6.91411	-2.82434	-6.91411	-2.85668	-6.91411	-6.91411	-4.61907
ENSMUSG00000098815	Gm27785	-3.62852	-4.53618	-3.7984	-3.74201	-4.59136	-3.24312	-6.91411	-6.91411	-6.91411
ENSMUSG00000101573	Gm28361	-6.91411	-2.45537	-6.91411	-4.59022	-6.91411	-6.91411	-6.91411	-6.91411	-6.91411
ENSMUSG00000107979	Zfp813-ps	-2.70446	-1.63683	-4.64088	-2.51946	-3.21272	-1.73572	-6.91411	-3.57891	-2.08864
ENSMUSG00000101373	Zfp813-ps	-1.74399	-1.80211	-2.32889	-1.18379	-2.26927	-1.90067	-3.93963	-4.44261	-4.61907
ENSMUSG00000099615	Gm28362	-6.91411	-6.91411	-6.91411	-6.91411	-4.59136	-4.61767	-6.91411	-6.91411	-6.91411
ENSMUSG00000100265	Gm28363	-3.62852	-1.01274	-4.64088	-6.91411	-4.59136	-2.85668	-6.91411	-6.91411	-3.77409
ENSMUSG00000100527	Gm28359	-2.70446	-1.63683	-2.32889	-3.74201	-2.82568	-1.90067	-6.91411	-3.57891	-6.91411
ENSMUSG00000101303	B020011L13Rik	-3.09374	-0.914819	-1.04348	-1.70227	-1.70365	-1.73572	-6.91411	-4.44261	-4.61907
ENSMUSG00000100305	Gm28360	-6.91411	-2.76098	-3.7984	-2.2679	-3.74327	-1.21752	-6.91411	-3.57891	-4.61907
ENSMUSG00000099534	Gm28169	-6.91411	-4.53618	-6.91411	-3.74201	-3.21272	-3.77254	-4.76685	-6.91411	-4.61907
ENSMUSG00000100886	Gm7195	-6.91411	-2.45537	-3.7984	-1.70227	-4.59136	-1.58771	-3.41719	-6.91411	-6.91411
ENSMUSG00000101415	Gm28168	-6.91411	-2.45537	-4.64088	-2.51946	-3.21272	-1.73572	-6.91411	-6.91411	-6.91411
ENSMUSG00000100617	Gm7145	-3.09374	-2.20331	-3.27001	-2.2679	-1.86872	-6.91411	-6.91411	-6.91411	-3.77409
ENSMUSG00000100703	Gm28358	-4.48768	-6.91411	-6.91411	-3.74201	-4.59136	-2.85668	-6.91411	-6.91411	-6.91411
ENSMUSG00000100177	Gm29489	-3.62852	-6.91411	-6.91411	-6.91411	-6.91411	-4.61767	-6.91411	-6.91411	-6.91411
ENSMUSG00000101363	Gm29490	-6.91411	-3.14924	-6.91411	-2.82434	-4.59136	-3.77254	-4.76685	-6.91411	-6.91411
ENSMUSG00000101590	Gm29104	-6.91411	-4.53618	-4.64088	-6.91411	-6.91411	-6.91411	-6.91411	-6.91411	-6.91411
ENSMUSG00000102030	Gm29106	-4.48768	-2.76098	-1.92896	-2.51946	-0.890728	-0.3458	-1.77257	-2.65222	-3.24474
ENSMUSG00000099870	Gm7200	-6.91411	-3.14924	-6.91411	-3.74201	-4.59136	-4.61767	-6.91411	-3.57891	-4.61907
ENSMUSG00000026374	Tsn	6.85753	6.96582	6.91474	6.30584	6.33914	6.21525	6.9526	6.87057	6.60114
ENSMUSG00000026377	Nifk	6.03972	5.82554	5.99217	5.33537	5.43813	5.16412	6.86168	6.11935	5.50779
ENSMUSG00000099936	Gm28867	-1.57852	-3.68209	-2.88411	-3.21141	-2.26927	-6.91411	-4.76685	-6.91411	-6.91411
ENSMUSG00000064302	Clasp1	5.70946	5.31068	5.65344	5.88782	6.06438	5.90434	6.35754	5.91009	6.13319
ENSMUSG00000077257	Gm26080	-4.48768	-4.53618	-6.91411	-4.59022	-4.59136	-4.61767	-4.76685	-4.44261	-3.77409
ENSMUSG00000107722	2900060B14Rik	-0.310282	0.166259	-0.0558639	1.56811	1.71991	1.12554	1.3445	0.408875	0.674424
ENSMUSG00000100770	Gm28466	-1.93092	-1.63683	-4.64088	-3.74201	-3.21272	-3.77254	-1.92004	-3.0424	-2.55386
ENSMUSG00000026380	Tfcp2l1	-1.57852	0.486053	-0.435413	-0.5023	0.0057743	-0.536275	-1.92004	-6.91411	-1.0165
ENSMUSG00000100040	Gm28467	-6.91411	-4.53618	-6.91411	-3.21141	-6.91411	-3.77254	-6.91411	-6.91411	-6.91411
ENSMUSG00000048402	Gli2	-3.09374	-1.48855	-1.35926	0.34571	-0.804571	0.0199967	-0.594222	0.139436	0.418728
ENSMUSG00000098273	Mir6346	-6.91411	-6.91411	-4.64088	-6.91411	-6.91411	-6.91411	-6.91411	-6.91411	-3.24474
ENSMUSG00000097408	Gm26831	-6.91411	-4.53618	-4.64088	-2.82434	-4.59136	-1.73572	-3.93963	-6.91411	-6.91411
ENSMUSG00000096939	Gm8321	-6.91411	-2.20331	-6.91411	-6.91411	-6.91411	-3.24312	-6.91411	-6.91411	-6.91411
ENSMUSG00000100767	Gm3508	-6.91411	-4.53618	-4.64088	-6.91411	-6.91411	-4.61767	-6.91411	-6.91411	-6.91411
ENSMUSG00000099860	Gm29456	-6.91411	-6.91411	-6.91411	-2.82434	-3.21272	-4.61767	-6.91411	-6.91411	-6.91411
ENSMUSG00000101179	Gm29455	-3.09374	-3.68209	-4.64088	-3.21141	-6.91411	-4.61767	-6.91411	-6.91411	-6.91411
ENSMUSG00000037035	Inhbb	5.21288	5.57366	5.74266	5.37864	6.29409	5.94365	6.71903	5.62394	4.94892
ENSMUSG00000004451	Ralb	8.52673	8.75817	8.80204	8.0106	8.2692	8.14411	8.7448	8.56363	8.16923
ENSMUSG00000101437	Gm29454	-6.91411	-3.68209	-4.64088	-2.82434	-2.26927	-2.08695	-1.92004	-6.91411	-1.73743
ENSMUSG00000098447	Gm27184	-1.57852	-0.914819	-1.61617	-1.41986	-1.86872	-1.90067	-1.63878	-2.34541	-2.08864
ENSMUSG00000098923	Tmem185b	5.55548	5.57998	5.79067	5.49055	5.80567	5.625	5.97537	5.83872	5.50161
ENSMUSG00000101731	3830432H09Rik	-0.764162	-1.80211	-2.88411	-1.41986	-0.72327	-1.58771	-2.26973	-3.57891	-1.90237
ENSMUSG00000026383	Epb41l5	3.93726	3.40935	3.44792	4.43319	4.46033	4.5563	3.30819	3.36974	4.05292
ENSMUSG00000102687	Gm37219	-2.39821	-0.82312	-1.7641	-0.980965	-1.42125	-1.11259	-3.41719	-3.0424	-1.45519
ENSMUSG00000026384	Ptpn4	3.89214	4.02357	4.12348	4.33686	4.15099	4.27616	4.55804	4.11673	3.95986
ENSMUSG00000091876	Gm3851	-4.48768	-3.14924	-3.27001	-6.91411	-3.21272	-3.24312	-3.93963	-6.91411	-3.77409
ENSMUSG00000103146	Gm37745	-0.519446	1.11529	-0.435413	0.382943	-0.198845	0.616367	-0.594222	-1.24145	0.453281
ENSMUSG00000090277	Gm8338	-6.91411	-2.45537	-6.91411	-6.91411	-6.91411	-6.91411	-6.91411	-6.91411	-6.91411
ENSMUSG00000100636	Gm3551	-4.48768	-3.14924	-3.27001	-2.51946	-3.74327	-3.77254	-3.03446	-4.44261	-3.77409
ENSMUSG00000101224	Gm28209	-4.48768	-6.91411	-6.91411	-4.59022	-6.91411	-3.77254	-6.91411	-4.44261	-6.91411
ENSMUSG00000036975	Tmem177	2.66847	3.2067	3.19599	3.07275	3.40546	2.82383	3.59296	3.11742	3.33878
ENSMUSG00000036962	Cfap221	-3.09374	-1.80211	-3.7984	-1.41986	-2.82568	-1.73572	-6.91411	-6.91411	-6.91411
ENSMUSG00000092245	Gm17973	-6.91411	-3.14924	-6.91411	-3.74201	-6.91411	-6.91411	-6.91411	-6.91411	-6.91411
ENSMUSG00000026387	Sctr	-2.14573	-3.14924	-1.7641	-1.70227	-1.29839	-1.01478	-6.91411	-2.09254	-3.77409
ENSMUSG00000050777	Tmem37	4.05215	2.958	3.19097	4.09466	4.132	4.24441	2.3977	2.89422	2.03241
ENSMUSG00000026385	Dbi	7.26087	7.60012	7.21466	6.79796	6.73988	6.71807	7.10968	7.34744	6.82627
ENSMUSG00000026388	3110009E18Rik	-0.37669	0.834707	-0.0558639	0.55593	-0.503702	0.311553	0.365214	1.03131	-0.179303
ENSMUSG00000026389	Steap3	2.54834	1.72903	1.45539	3.54879	2.67376	3.29834	2.81993	2.94453	1.26663
ENSMUSG00000036907	C1ql2	-4.48768	-6.91411	-6.91411	-3.74201	-6.91411	-3.24312	-2.73226	-4.44261	-3.77409
ENSMUSG00000101275	1700012E03Rik	-6.91411	-3.68209	-3.27001	-6.91411	-2.52081	-3.77254	-4.76685	-6.91411	-4.61907
ENSMUSG00000026390	Marco	-2.70446	-4.53618	-2.11511	-1.70227	-1.42125	-2.08695	-4.76685	1.74985	-6.91411
ENSMUSG00000058665	En1	-2.39821	-3.68209	-3.27001	-2.05377	-2.05513	-1.45348	-1.1099	-0.541998	-1.21924
ENSMUSG00000099957	2610027F03Rik	-6.91411	-6.91411	-6.91411	-3.74201	-4.59136	-4.61767	-6.91411	-6.91411	-6.91411
ENSMUSG00000101922	Gm29345	-4.48768	-4.53618	-4.64088	-3.21141	-4.59136	-2.3009	-4.76685	-3.57891	-4.61907
ENSMUSG00000100761	Gm29344	-3.62852	-6.91411	-6.91411	-2.2679	-4.59136	-2.85668	-4.76685	-4.44261	-6.91411
ENSMUSG00000099336	Gm29348	-6.91411	-6.91411	-6.91411	-6.91411	-4.59136	-3.24312	-6.91411	-6.91411	-6.91411
ENSMUSG00000102360	Gm37043	-3.62852	-3.14924	-6.91411	-2.82434	-3.21272	-3.24312	-4.76685	-6.91411	-3.24474
ENSMUSG00000097881	Celrr	-3.62852	-1.98881	-3.7984	-1.70227	-3.74327	-3.24312	-6.91411	-6.91411	-3.77409
ENSMUSG00000101700	Gm29359	-4.48768	-6.91411	-6.91411	-6.91411	-3.74327	-6.91411	-6.91411	-6.91411	-6.91411
ENSMUSG00000104332	Gm38283	-6.91411	-6.91411	-6.91411	-4.59022	-6.91411	-6.91411	-6.91411	-6.91411	-6.91411
ENSMUSG00000003721	Insig2	5.96292	5.69979	5.94679	5.91429	6.07507	5.97226	5.72768	5.81283	6.00221
ENSMUSG00000104253	Gm37174	-2.14573	-1.63683	-0.865814	0.00718092	-1.08021	-1.21752	-0.594222	0.0371467	-0.538009
ENSMUSG00000101791	2210011K15Rik	-4.48768	-4.53618	-6.91411	-1.55417	-1.42125	-1.90067	-6.91411	-6.91411	-2.30258
ENSMUSG00000026339	Ccdc93	4.39585	4.087	4.0996	4.10026	4.3981	4.58388	4.83457	4.33454	4.38593
ENSMUSG00000085857	Gm15392	-6.91411	-4.53618	-6.91411	-2.82434	-4.59136	-3.77254	-4.76685	-6.91411	-4.61907
ENSMUSG00000083582	Gm15393	-2.70446	-1.1178	-1.482	-2.2679	-1.55555	-2.85668	-1.51636	-1.11828	-2.85833
ENSMUSG00000050534	Htr5b	-3.62852	-2.76098	-1.482	-2.05377	-1.86872	-3.24312	-4.76685	-6.91411	-4.61907
ENSMUSG00000001674	Ddx18	5.34367	5.42496	5.44077	4.63571	4.94529	4.63375	5.97472	5.49482	5.02123
ENSMUSG00000102488	Gm37920	-6.91411	-2.76098	-6.91411	-6.91411	-6.91411	-4.61767	-6.91411	-6.91411	-4.61907
ENSMUSG00000083584	Gm15394	-6.91411	-3.68209	-3.7984	-6.91411	-4.59136	-6.91411	-6.91411	-6.91411	-6.91411
ENSMUSG00000100913	Gm8392	-6.91411	-2.76098	-4.64088	-6.91411	-4.59136	-6.91411	-6.91411	-6.91411	-6.91411
ENSMUSG00000099960	Gm28590	-6.91411	-2.76098	-3.27001	-2.2679	-3.74327	-1.73572	-6.91411	-6.91411	-2.30258
ENSMUSG00000089274	Gm24547	-4.48768	-3.68209	-4.64088	-3.21141	-3.21272	-4.61767	-6.91411	-6.91411	-4.61907
ENSMUSG00000103263	Gm36982	-6.91411	-3.68209	-6.91411	-3.21141	-6.91411	-3.24312	-6.91411	-6.91411	-6.91411
ENSMUSG00000089190	Gm25771	-6.91411	-4.53618	-6.91411	-4.59022	-6.91411	-6.91411	-6.91411	-6.91411	-6.91411
ENSMUSG00000099451	Gm29192	-6.91411	-6.91411	-3.7984	-3.74201	-6.91411	-6.91411	-6.91411	-6.91411	-6.91411
ENSMUSG00000104180	Gm37970	-1.43009	-0.0768808	-1.14126	0.0995462	-0.254879	-1.11259	-3.03446	-6.91411	-2.30258
ENSMUSG00000100762	Gm8403	-3.62852	-3.14924	-6.91411	-3.74201	-6.91411	-6.91411	-6.91411	-6.91411	-6.91411
ENSMUSG00000100405	Gm28911	-3.09374	-3.14924	-2.57995	-3.74201	-3.74327	-3.24312	-3.03446	-1.52469	-3.77409
ENSMUSG00000100525	Gm20058	-6.91411	-3.68209	-6.91411	-2.82434	-3.74327	-4.61767	-6.91411	-3.0424	-4.61907
ENSMUSG00000101495	Gm28912	-4.48768	-3.14924	-3.27001	-6.91411	-3.21272	-2.3009	-4.76685	-6.91411	-6.91411
ENSMUSG00000036815	Dpp10	-0.519446	-0.505431	-0.565118	-0.0413183	0.184944	0.193734	-6.91411	-1.52469	-2.08864
ENSMUSG00000102801	Gm37478	-3.09374	-0.82312	-0.784563	-0.644907	-1.29839	-0.67884	-2.73226	-2.65222	-2.55386
ENSMUSG00000102681	Gm37221	-6.91411	-6.91411	-1.92896	-3.74201	-6.91411	-3.24312	-6.91411	-6.91411	-4.61907
ENSMUSG00000077472	Gm24791	-6.91411	-4.53618	-4.64088	-3.74201	-3.21272	-2.3009	-6.91411	-6.91411	-4.61907
ENSMUSG00000104410	Gm37066	-2.70446	-2.45537	-6.91411	-0.889332	-2.52081	-1.90067	-3.03446	-3.57891	-4.61907
ENSMUSG00000102521	Gm37781	-2.14573	-2.76098	-3.27001	-1.55417	-1.55555	-0.755779	-2.73226	-6.91411	-3.24474
ENSMUSG00000104205	Gm37396	-3.62852	-4.53618	-3.7984	-2.51946	-1.29839	-1.73572	-6.91411	-6.91411	-6.91411
ENSMUSG00000102902	Gm38263	-1.57852	-0.186903	-0.784563	0.382943	0.0057743	0.67617	-4.76685	-4.44261	-3.24474
ENSMUSG00000101985	Gm28929	-3.62852	-4.53618	-6.91411	-3.21141	-1.70365	-2.55219	-6.91411	-6.91411	-3.77409
ENSMUSG00000101994	Gm18875	-6.91411	-3.68209	-6.91411	-6.91411	-6.91411	-6.91411	-6.91411	-6.91411	-6.91411
ENSMUSG00000103914	Gm38073	-4.48768	0.412502	-1.92896	-1.18379	-2.82568	-2.55219	-6.91411	-6.91411	-1.45519
ENSMUSG00000100851	Gm28928	-2.14573	-2.45537	-3.27001	-0.803173	-1.70365	-2.08695	-4.76685	-6.91411	-2.30258
ENSMUSG00000101006	Gm28299	-6.91411	-3.14924	-6.91411	-4.59022	-6.91411	-3.24312	-6.91411	-6.91411	-6.91411
ENSMUSG00000102240	Gm37717	-3.09374	-1.3541	-6.91411	-1.297	-1.86872	-3.77254	-6.91411	-6.91411	-2.55386
ENSMUSG00000099574	1700121L03Rik	-6.91411	-3.14924	-6.91411	-3.74201	-6.91411	-6.91411	-4.76685	-6.91411	-4.61907
ENSMUSG00000026341	Actr3	9.11881	8.99548	9.16928	8.8649	9.03138	9.03884	9.6156	9.00465	8.63977
ENSMUSG00000102063	Gm28706	-6.91411	-4.53618	-6.91411	-2.51946	-4.59136	-2.85668	-6.91411	-6.91411	-6.91411
ENSMUSG00000026342	Slc35f5	5.85944	5.8113	5.78652	5.95735	5.97965	5.97896	5.62584	5.68758	5.7319
ENSMUSG00000101015	Gm18444	-6.91411	-6.91411	-6.91411	-3.74201	-2.82568	-4.61767	-6.91411	-6.91411	-6.91411
ENSMUSG00000026343	Gpr39	-2.39821	-6.91411	-3.27001	-3.21141	-6.91411	-4.61767	-3.41719	-3.0424	-2.55386
ENSMUSG00000026344	Lypd1	-6.91411	-4.53618	-2.11511	-2.51946	-2.52081	-4.61767	-3.41719	-3.0424	-3.77409
ENSMUSG00000049690	Nckap5	1.32867	1.36965	0.459746	1.70672	1.50054	1.77171	1.13628	1.74985	0.674424
ENSMUSG00000104519	Gm37161	-4.48768	-3.68209	-4.64088	-3.74201	-6.91411	-4.61767	-6.91411	-6.91411	-6.91411
ENSMUSG00000102723	Gm37936	-6.91411	-6.91411	-6.91411	-3.74201	-4.59136	-6.91411	-3.93963	-6.91411	-4.61907
ENSMUSG00000103824	Gm38177	-6.91411	-4.53618	-6.91411	-6.91411	-6.91411	-6.91411	-6.91411	-6.91411	-6.91411
ENSMUSG00000101600	4930599A14Rik	-6.91411	-4.53618	-6.91411	-2.82434	-3.74327	-4.61767	-6.91411	-6.91411	-6.91411
ENSMUSG00000036155	Mgat5	4.29013	4.29316	4.41334	4.50882	4.92809	4.6224	4.63271	3.98898	4.65259
ENSMUSG00000104039	Gm37772	-2.70446	-3.68209	-2.88411	-1.70227	-2.05513	-1.90067	-6.91411	-4.44261	-6.91411
ENSMUSG00000104378	Gm37510	0.682283	0.717442	-0.00895932	1.66198	0.487793	0.918279	-0.365574	-0.623436	1.05796
ENSMUSG00000099471	Gm8451	1.38987	2.07726	1.50471	1.24315	1.22134	0.521742	1.46829	2.06783	1.24707
ENSMUSG00000106307	Gm23370	-6.91411	-3.14924	-6.91411	-6.91411	-3.21272	-6.91411	-6.91411	-6.91411	-6.91411
ENSMUSG00000065687	Gm23734	-1.93092	-1.98881	-2.57995	-3.74201	-6.91411	-6.91411	-3.93963	-6.91411	-3.24474
ENSMUSG00000103390	Gm38301	-3.09374	-4.53618	-2.88411	-6.91411	-6.91411	-4.61767	-6.91411	-3.57891	-6.91411
ENSMUSG00000026347	Tmem163	-1.93092	-0.655548	-2.11511	-1.07881	-3.21272	-1.21752	-6.91411	-6.91411	-1.58942
ENSMUSG00000026348	Acmsd	-3.62852	-6.91411	-3.7984	-2.2679	-2.52081	-1.33068	-6.91411	-6.91411	-2.30258
ENSMUSG00000102014	2900009J06Rik	-3.09374	-1.80211	-2.88411	-1.86734	-3.74327	-4.61767	-3.93963	-2.09254	-4.61907
ENSMUSG00000026349	Ccnt2	6.16901	5.84838	5.95716	6.27893	6.03984	6.12827	5.96883	6.23433	6.54017
ENSMUSG00000051590	Map3k19	-3.09374	0.0253423	-1.35926	-0.5023	-0.98236	-2.08695	-4.76685	-2.34541	-3.77409
ENSMUSG00000036104	Rab3gap1	5.82199	5.4447	5.88837	5.90312	5.97813	6.04707	6.00889	5.92896	5.93427
ENSMUSG00000036086	Zranb3	3.3355	2.44316	2.60415	3.22917	3.243	3.79628	2.38989	2.71532	2.42946
ENSMUSG00000099760	Gm28800	-3.62852	-1.63683	-6.91411	-4.59022	-4.59136	-4.61767	-6.91411	-6.91411	-6.91411
ENSMUSG00000104164	Gm38248	-0.185987	1.72903	-0.206486	1.37835	1.43121	1.39835	-1.29887	-0.709748	0.840256
ENSMUSG00000058603	Rpl28-ps1	0.394432	1.1832	0.889211	0.186352	-0.437359	-0.0754052	0.427554	1.109	0.347037
ENSMUSG00000102782	Gm37625	-1.74399	-4.53618	-3.7984	-2.2679	-0.72327	-1.33068	-4.76685	-6.91411	-3.77409
ENSMUSG00000103999	Gm38026	-4.48768	-3.14924	-6.91411	-3.74201	-3.21272	-2.85668	-6.91411	-6.91411	-2.30258
ENSMUSG00000056211	R3hdm1	5.64711	5.65763	5.77149	5.37864	5.50187	5.4444	5.75832	5.66203	5.71331
ENSMUSG00000101535	Gm29383	-4.48768	-6.91411	-6.91411	-4.59022	-4.59136	-3.24312	-6.91411	-6.91411	-6.91411
ENSMUSG00000104239	Gm37588	-2.70446	-2.45537	-2.88411	-2.51946	-2.26927	-1.21752	-1.77257	-2.09254	-1.90237
ENSMUSG00000102179	Gm37868	-0.677894	-0.369472	-0.951915	-0.889332	-1.29839	0.0654317	-3.03446	-6.91411	-1.45519
ENSMUSG00000103497	Gm37407	-0.677894	0.486053	-0.206486	0.41924	-0.72327	0.193734	-0.263544	0.831878	-0.680571
ENSMUSG00000065520	Mir128-1	-6.91411	-4.53618	-6.91411	-2.82434	-4.59136	-4.61767	-3.93963	-4.44261	-6.91411
ENSMUSG00000026353	Ubxn4	6.55758	6.76022	6.83664	6.63583	6.56884	6.40116	6.79045	6.72291	6.60355
ENSMUSG00000026354	Lct	-1.43009	-1.3541	-1.61617	-1.70227	-0.313178	-0.605797	-2.26973	-1.52469	-0.924908
ENSMUSG00000026355	Mcm6	8.02559	7.74924	7.77845	7.16357	7.61568	7.64226	8.42894	7.74152	7.5099
ENSMUSG00000026356	Dars	7.24957	7.17732	7.34732	7.02138	7.18405	7.06177	7.96163	7.27836	6.89268
ENSMUSG00000088196	Gm23902	-6.91411	-6.91411	-6.91411	-4.59022	-6.91411	-4.61767	-6.91411	-6.91411	-6.91411
ENSMUSG00000100152	Gm29598	-6.91411	-3.68209	-6.91411	-6.91411	-6.91411	-3.24312	-6.91411	-6.91411	-6.91411
ENSMUSG00000100941	Gm29597	-4.48768	-6.91411	-6.91411	-6.91411	-4.59136	-6.91411	-6.91411	-6.91411	-6.91411
ENSMUSG00000088432	Gm25384	-3.62852	-6.91411	-3.7984	-6.91411	-3.74327	-6.91411	-6.91411	-6.91411	-6.91411
ENSMUSG00000100078	Gm6170	2.10081	2.33784	2.49449	1.53541	1.948	1.71581	1.91162	2.28424	1.641
ENSMUSG00000045382	Cxcr4	4.27128	4.17303	4.43258	5.58943	6.13421	5.52284	5.08598	4.53081	4.71621
ENSMUSG00000099403	Gm29599	-4.48768	-3.68209	-6.91411	-2.05377	-3.74327	-2.55219	-6.91411	-6.91411	-6.91411
ENSMUSG00000097283	Gm26686	-2.70446	-1.98881	-2.32889	-2.2679	-2.82568	-4.61767	-6.91411	-6.91411	-2.85833
ENSMUSG00000064737	Gm23056	-6.91411	-6.91411	-6.91411	-4.59022	-6.91411	-3.24312	-6.91411	-6.91411	-6.91411
ENSMUSG00000042581	Thsd7b	0.394432	1.35008	0.617537	1.81965	1.67563	2.02269	-2.08431	-2.09254	-0.0771445
ENSMUSG00000103742	Gm38240	-6.91411	-2.76098	-6.91411	-2.82434	-1.55555	-6.91411	-3.93963	-6.91411	-2.85833
ENSMUSG00000103637	Gm38330	-4.48768	-1.80211	-6.91411	-2.2679	-2.52081	-2.3009	-4.76685	-2.34541	-3.77409
ENSMUSG00000104130	Gm36951	-2.14573	-0.43585	-1.04348	-0.19744	-1.70365	-0.40654	-3.03446	-3.57891	-2.08864
ENSMUSG00000089648	Gm15790	-1.93092	-2.45537	-2.32889	-2.2679	-3.21272	-1.21752	-1.1099	-2.65222	-2.55386
ENSMUSG00000094122	Rpl31-ps9	-0.246796	1.06817	0.492715	-0.803173	-0.503702	-0.67884	0.0848204	0.280436	-0.12732
ENSMUSG00000102800	Gm37479	-1.43009	-1.3541	-2.88411	-0.980965	-2.52081	0.0199967	-3.03446	-3.0424	-2.55386
ENSMUSG00000103803	Gm37064	-3.09374	-1.48855	-2.11511	-1.70227	-2.52081	-1.90067	-6.91411	-6.91411	-4.61907
ENSMUSG00000103281	Gm37278	-4.48768	-2.76098	-4.64088	-4.59022	-6.91411	-2.85668	-6.91411	-6.91411	-6.91411
ENSMUSG00000100623	Gm29428	-6.91411	-6.91411	-6.91411	-4.59022	-6.91411	-4.61767	-6.91411	-4.44261	-6.91411
ENSMUSG00000086633	Gm16081	-6.91411	-1.48855	-1.92896	-2.51946	-2.26927	-4.61767	-4.76685	-4.44261	-6.91411
ENSMUSG00000026401	Cd55b	-3.09374	-1.1178	-2.11511	-1.55417	-0.98236	-1.45348	-4.76685	-1.37613	-1.90237
ENSMUSG00000087691	Gm15674	-4.48768	-6.91411	-6.91411	-2.2679	-4.59136	-2.08695	-3.41719	-4.44261	-2.85833
ENSMUSG00000086825	Gm15675	-1.74399	-2.45537	-1.04348	-0.253475	0.0981388	-1.01478	-1.63878	-1.0048	-0.0286556
ENSMUSG00000026399	Cd55	4.14383	4.98249	5.2149	4.63378	4.32831	4.56423	4.67508	5.44201	5.36877
ENSMUSG00000085526	Gm16083	-2.39821	-2.45537	-1.7641	-2.05377	-2.52081	-2.55219	-3.03446	-0.899601	-1.58942
ENSMUSG00000102139	Gm37109	-0.764162	0.120799	-1.61617	-0.571842	-1.08021	0.109479	-2.08431	-1.52469	-1.0165
ENSMUSG00000103751	Gm37283	-3.62852	-6.91411	-1.35926	-1.297	-1.29839	-4.61767	-3.41719	-4.44261	-2.85833
ENSMUSG00000042554	Zp3r	-2.14573	-1.48855	-4.64088	-0.889332	-1.70365	-0.46995	-6.91411	-6.91411	-2.85833
ENSMUSG00000064395	Gm23623	-6.91411	-6.91411	-6.91411	-6.91411	-6.91411	-4.61767	-6.91411	-6.91411	-6.91411
ENSMUSG00000026405	C4bp	-1.74399	-2.76098	-2.88411	-0.889332	-2.52081	-1.33068	-6.91411	-6.91411	-4.61907
ENSMUSG00000101904	Gm29427	-4.48768	-2.20331	-3.27001	-3.21141	-2.05513	-1.73572	-6.91411	-4.44261	-2.85833
ENSMUSG00000100257	C4bp-ps1	-6.91411	-3.68209	-6.91411	-4.59022	-4.59136	-6.91411	-3.93963	-6.91411	-4.61907
ENSMUSG00000026409	Pfkfb2	2.19527	2.02886	2.41931	2.85155	2.68124	2.74224	2.43611	2.48215	2.97853
ENSMUSG00000046404	Yod1	4.12295	4.02048	4.43045	3.99598	4.36363	4.29058	4.44955	4.44852	4.55852
ENSMUSG00000104515	Gm37163	-3.09374	-1.01274	-1.92896	-0.19744	-0.144906	-1.90067	-1.92004	-1.11828	-0.838782
ENSMUSG00000042510	AA986860	0.649289	0.655029	1.03062	0.767806	1.5667	1.10392	1.52641	0.704179	0.644833
ENSMUSG00000099556	Gm28857	-2.39821	-1.63683	-2.32889	-3.21141	-2.52081	-2.85668	-3.93963	-3.0424	-2.55386
ENSMUSG00000100106	Gm28856	-2.70446	-1.48855	-1.92896	-4.59022	-1.42125	-0.67884	-6.91411	-6.91411	-4.61907
ENSMUSG00000026415	Fcamr	-3.09374	-6.91411	-4.64088	-1.86734	-3.74327	-2.85668	-6.91411	-6.91411	-3.77409
ENSMUSG00000086706	Gm15848	-6.91411	-6.91411	-6.91411	-2.05377	-3.74327	-3.77254	-6.91411	-6.91411	-3.77409
ENSMUSG00000026417	Pigr	-2.14573	-0.505431	-2.32889	-1.18379	-1.08021	-1.21752	-2.73226	-3.57891	-4.61907
ENSMUSG00000042474	Fcmr	-1.93092	-1.80211	-4.64088	3.15577	-2.26927	-1.58771	-2.48254	0.920743	-2.85833
ENSMUSG00000026420	Il24	-6.91411	-4.53618	-6.91411	-3.74201	-2.05513	-3.77254	-1.29887	-6.91411	-6.91411
ENSMUSG00000026416	Il20	-6.91411	-2.20331	-6.91411	-3.74201	-4.59136	-6.91411	-6.91411	-4.44261	-6.91411
ENSMUSG00000016524	Il19	-6.91411	-2.76098	-4.64088	-3.74201	-3.74327	-3.77254	-3.93963	-6.91411	-6.91411
ENSMUSG00000016529	Il10	1.30768	-1.63683	-1.14126	1.45027	1.51737	2.2364	-1.1099	-3.0424	-1.73743
ENSMUSG00000016528	Mapkapk2	7.27885	6.97464	7.17268	6.80355	7.38505	7.24694	7.6648	7.26498	6.82379
ENSMUSG00000088705	Gm25549	-4.48768	-4.53618	-4.64088	-6.91411	-3.74327	-4.61767	-3.03446	-2.65222	-6.91411
ENSMUSG00000102856	Gm37084	0.580949	-0.578538	0.123245	0.522952	0.821624	0.788815	0.300057	0.280436	1.01234
ENSMUSG00000089256	Gm25717	-6.91411	-6.91411	-6.91411	-2.82434	-4.59136	-6.91411	-3.93963	-6.91411	-6.91411
ENSMUSG00000016526	Dyrk3	0.865813	1.63515	2.21716	0.0995462	-0.313178	1.0597	1.84466	0.56407	-0.60753
ENSMUSG00000026427	Eif2d	5.55548	5.66458	5.76813	5.03415	5.20618	5.13777	5.6668	5.50803	5.39233
ENSMUSG00000026430	Rassf5	3.01775	0.589794	2.22699	3.33745	3.68776	3.82958	1.64922	1.31975	1.53208
ENSMUSG00000101729	Gm17796	-6.91411	-6.91411	-4.64088	-6.91411	-3.74327	-4.61767	-6.91411	-6.91411	-6.91411
ENSMUSG00000042349	Ikbke	2.06373	0.916797	1.56796	2.8382	2.94023	3.27919	2.31766	1.68367	2.33997
ENSMUSG00000102027	Gm28914	-6.91411	-6.91411	-6.91411	-4.59022	-6.91411	-6.91411	-6.91411	-6.91411	-4.61907
ENSMUSG00000102055	Gm28913	-6.91411	-6.91411	-6.91411	-6.91411	-6.91411	-4.61767	-6.91411	-4.44261	-6.91411
ENSMUSG00000026425	Srgap2	6.83799	6.23654	6.64693	6.58332	6.72999	6.47773	7.01039	6.77001	6.84224
ENSMUSG00000102733	Gm38262	-1.93092	-0.736903	-1.24614	-0.721871	-1.18518	-4.61767	-2.08431	-3.0424	-1.58942
ENSMUSG00000104060	Gm37954	1.17488	1.31014	1.23929	0.739377	-0.254879	0.646578	0.572549	0.408875	1.65591
ENSMUSG00000101778	Gm29488	0.807192	0.806272	0.75976	0.30749	0.708966	-0.536275	0.825008	-0.623436	1.41425
ENSMUSG00000099959	Gm29487	-6.91411	-4.53618	-3.27001	-2.51946	-4.59136	-3.24312	-6.91411	-3.0424	-4.61907
ENSMUSG00000076287	Gm24273	-3.62852	-4.53618	-3.27001	-4.59022	-2.82568	-6.91411	-6.91411	-4.44261	-6.91411
ENSMUSG00000055184	Fam72a	2.60966	2.54992	2.62661	2.28063	1.534	1.74403	2.27591	1.61432	1.82377
ENSMUSG00000026432	Avpr1b	-1.74399	-1.98881	-0.951915	-0.571842	-3.21272	-1.58771	-3.41719	-6.91411	-6.91411
ENSMUSG00000095841	Gm8532	-3.09374	-3.68209	-6.91411	-6.91411	-6.91411	-2.85668	-6.91411	-6.91411	-6.91411
ENSMUSG00000004552	Ctse	-1.05904	-1.48855	-1.7641	-0.0413183	0.0526956	-0.125581	-1.92004	-3.57891	-4.61907
ENSMUSG00000052688	Rab7b	4.62737	2.23492	3.24519	4.89609	4.80845	5.44009	2.78464	3.49079	2.53001
ENSMUSG00000042268	Slc26a9	-0.446303	-0.914819	0.524948	-1.70227	-1.55555	-1.73572	-3.03446	-6.91411	-3.24474
ENSMUSG00000042251	Pm20d1	-0.185987	1.16092	1.03062	0.34571	0.184944	1.14683	-0.866059	-0.464913	-2.55386
ENSMUSG00000013275	Slc41a1	6.57085	6.09311	6.36141	5.91031	6.04493	5.87513	6.17312	5.94229	5.88924
ENSMUSG00000026433	Rab29	4.88997	5.04009	4.99668	4.65867	4.53658	4.45324	4.81721	4.95042	4.91523
ENSMUSG00000100026	Gm29105	-6.91411	-3.68209	-6.91411	-3.74201	-6.91411	-4.61767	-6.91411	-4.44261	-6.91411
ENSMUSG00000026434	Nucks1	6.15292	5.71707	5.74693	5.79677	5.89769	5.74155	6.41397	6.03644	5.93733
ENSMUSG00000103569	Gm38067	-4.48768	-3.14924	-3.27001	-1.55417	-2.82568	-2.55219	-3.93963	-4.44261	-1.21924
ENSMUSG00000100037	Gm29103	-6.91411	-6.91411	-6.91411	-6.91411	-6.91411	-6.91411	-4.76685	-4.44261	-6.91411
ENSMUSG00000026435	Slc45a3	-1.93092	-3.14924	-0.498808	-0.980965	0.184944	-0.46995	3.01527	3.0664	5.88608
ENSMUSG00000026436	Elk4	6.68717	6.65253	6.49758	6.52153	6.42691	6.21965	6.05343	6.38183	6.86328
ENSMUSG00000059149	Mfsd4a	5.06904	4.38495	4.45993	4.73625	5.08586	4.69647	4.99884	4.85781	6.02966
ENSMUSG00000088779	Gm26034	-6.91411	-6.91411	-6.91411	-4.59022	-6.91411	-6.91411	-6.91411	-6.91411	-6.91411
ENSMUSG00000103966	Gm37120	-0.677894	-6.91411	0.0364682	-0.253475	-0.0427245	-0.231493	-0.723747	-2.34541	-0.23323
ENSMUSG00000026437	Cdk18	3.53382	2.1916	2.89056	3.66671	3.68031	3.81303	2.49552	2.19204	3.20831
ENSMUSG00000099874	Gm29629	-6.91411	-4.53618	-3.7984	-4.59022	-6.91411	-6.91411	-6.91411	-6.91411	-3.77409
ENSMUSG00000079330	Lemd1	-1.17244	-0.306014	-2.11511	-0.980965	-2.52081	-0.40654	-4.76685	-3.0424	-2.85833
ENSMUSG00000097540	1700037F24Rik	-6.91411	-3.68209	-6.91411	-4.59022	-6.91411	-4.61767	-6.91411	-6.91411	-6.91411
ENSMUSG00000066936	Gm10188	-4.48768	-6.91411	-6.91411	-6.91411	-3.74327	-6.91411	-6.91411	-6.91411	-6.91411
ENSMUSG00000101549	Gm29630	-4.48768	-6.91411	-6.91411	-2.51946	-6.91411	-3.77254	-6.91411	-6.91411	-6.91411
ENSMUSG00000089808	Gm7241	-4.48768	-3.14924	-2.57995	-4.59022	-4.59136	-3.77254	-4.76685	-2.65222	-6.91411
ENSMUSG00000042115	Klhdc8a	-2.70446	-4.53618	-1.7641	-2.05377	-1.86872	-2.55219	-0.365574	-0.623436	-4.61907
ENSMUSG00000009772	Nuak2	3.86725	2.66524	3.40959	4.42874	4.00653	4.7444	3.24901	3.19073	3.4962
ENSMUSG00000100658	F730311O21Rik	-1.57852	-1.63683	-3.7984	-0.5023	-0.72327	-1.58771	-1.63878	-3.0424	-1.21924
ENSMUSG00000042066	Tmcc2	4.31664	4.14208	3.81351	5.02828	5.43482	5.18485	4.26554	4.56338	4.93981
ENSMUSG00000090079	Gm15849	-3.62852	-2.76098	-2.57995	-2.2679	-3.21272	-2.85668	-3.03446	-2.34541	-3.77409
ENSMUSG00000042046	Dstyk	6.27352	5.78057	5.88449	6.23824	6.62959	6.36812	5.50726	5.9128	6.37765
ENSMUSG00000097760	6030442K20Rik	0.580949	-0.306014	-0.260403	-0.571842	-0.313178	-0.536275	-0.365574	0.488558	0.191993
ENSMUSG00000026439	Rbbp5	5.64398	5.33949	5.41305	5.48842	5.54353	5.41837	5.95302	5.54111	5.62893
ENSMUSG00000048174	Tmem81	1.7887	0.777266	1.82256	2.59017	2.3085	2.57952	2.02685	2.3064	2.75441
ENSMUSG00000053024	Cntn2	-2.14573	-1.63683	-4.64088	-1.297	-2.05513	-1.73572	-6.91411	-6.91411	-2.85833
ENSMUSG00000026442	Nfasc	-1.17244	-1.80211	-1.14126	-0.19744	-1.29839	-0.40654	0.572549	-2.34541	-0.408275
ENSMUSG00000101126	Gm10538	-6.91411	-6.91411	-6.91411	-6.91411	-2.52081	-6.91411	-6.91411	-6.91411	-4.61907
ENSMUSG00000088911	Gm22609	-6.91411	-6.91411	-6.91411	-6.91411	-6.91411	-4.61767	-6.91411	-6.91411	-6.91411
ENSMUSG00000026443	Lrrn2	-2.70446	-6.91411	-2.88411	0.41924	0.999805	1.4845	0.333003	1.08356	0.674424
ENSMUSG00000102709	Gm38308	-6.91411	-3.14924	-6.91411	-6.91411	-6.91411	-6.91411	-3.41719	-6.91411	-4.61907
ENSMUSG00000054387	Mdm4	5.66785	5.05225	5.22352	5.91031	5.93417	5.87832	6.03728	5.74144	6.03822
ENSMUSG00000100228	Gm29257	1.28638	1.24807	1.17979	0.902108	0.344301	0.348781	0.978651	1.78183	0.731846
ENSMUSG00000026447	Pik3c2b	5.29916	4.9809	4.82931	5.5623	5.47521	5.44869	4.67989	4.84651	5.29924
ENSMUSG00000101102	Gm28609	-1.93092	-1.1178	-1.482	-1.18379	-1.42125	-1.45348	-2.48254	-1.69031	-0.347536
ENSMUSG00000102425	Gm26616	-0.446303	-1.48855	-0.565118	0.26823	0.381534	0.109479	0.427554	-0.899601	-0.408275
ENSMUSG00000046062	Ppp1r15b	6.89672	6.0422	6.45221	6.5021	6.88103	6.84725	7.65506	7.01169	6.71898
ENSMUSG00000041757	Plekha6	0.133217	-0.024864	0.0805088	0.382943	1.85841	0.918279	1.39217	1.05767	1.26663
ENSMUSG00000101693	Gm19461	-2.70446	-6.91411	-6.91411	-6.91411	-4.59136	-2.55219	-3.93963	-4.44261	-3.77409
ENSMUSG00000102367		-6.91411	-4.53618	-6.91411	-6.91411	-6.91411	-3.77254	-6.91411	-6.91411	-6.91411
ENSMUSG00000098306	Gm28040	-6.91411	-4.53618	-3.7984	-4.59022	-6.91411	-3.77254	-6.91411	-4.44261	-3.77409
ENSMUSG00000070645	Ren1	-4.48768	-0.914819	0.164751	-2.82434	-2.82568	-2.55219	-2.26973	-1.69031	-6.91411
ENSMUSG00000070644	Etnk2	0.746089	0.0738601	0.58733	1.26326	1.30124	1.14683	1.60944	1.22986	1.12379
ENSMUSG00000070643	Sox13	6.77343	6.35599	5.99864	6.60021	7.52707	7.10117	6.51612	7.07356	7.21215
ENSMUSG00000101004	Gm8596	-6.91411	-6.91411	-4.64088	-2.82434	-6.91411	-6.91411	-6.91411	-6.91411	-6.91411
ENSMUSG00000064814	Gm23939	-6.91411	-6.91411	-6.91411	-6.91411	-6.91411	-6.91411	-6.91411	-6.91411	-4.61907
ENSMUSG00000090553	Snrpe	6.78961	7.04439	6.7481	5.95967	6.12943	5.97077	7.10492	6.85609	6.35213
ENSMUSG00000097014	Gm26706	-2.70446	-3.68209	-2.11511	-2.2679	-2.26927	-1.73572	-1.92004	-2.34541	-3.77409
ENSMUSG00000102976	Zc3h11a	3.43565	3.47405	3.44792	3.43817	3.55146	3.48548	3.24901	3.50523	3.59622
ENSMUSG00000094410	Gm38394	0.35405	0.686573	0.58733	0.710377	0.900696	0.488769	0.544693	1.22986	1.08024
[truncated: 47,316 more rows]

## Sheet: gene_avg
ID	geneSymbol	DN-B	ICN-B	WT-B
ENSMUSG00000102693	4933401J01Rik	-3.76731	-2.27189	-5.32526
ENSMUSG00000064842	Gm26206	-4.49344	-3.68196	-5.37452
ENSMUSG00000051951	Xkr4	-2.43591	-2.10589	-1.79931
ENSMUSG00000102851	Gm18956	-3.04124	-2.29967	-5.62354
ENSMUSG00000103377	Gm37180	-4.88291	-4.63308	-6.19835
ENSMUSG00000104017	Gm37363	-1.17799	-1.78723	-2.83576
ENSMUSG00000103025	Gm37686	-1.78927	-0.967794	-3.1403
ENSMUSG00000103201	Gm37329	-3.02957	-2.16513	-4.31413
ENSMUSG00000103147	Gm7341	-6.1053	-4.59975	-6.14909
ENSMUSG00000103161	Gm38148	-1.61106	-0.931625	-5.46069
ENSMUSG00000102331	Gm19938	-1.00536	-1.22987	-3.0715
ENSMUSG00000102348	Gm10568	-5.51089	-5.09126	-5.92261
ENSMUSG00000102592	Gm38385	-6.91411	-5.85674	-6.91411
ENSMUSG00000102343	Gm37381	-2.15062	-0.682473	-4.63686
ENSMUSG00000025900	Rp1	-0.306976	0.0201241	-2.71479
ENSMUSG00000102948	Gm6101	-3.39498	-1.75877	-4.40042
ENSMUSG00000104123	Gm37483	-2.29074	-1.27095	-3.70151
ENSMUSG00000025902	Sox17	7.95417	8.33916	8.11374
ENSMUSG00000104238	Gm37587	1.64661	1.94857	1.49024
ENSMUSG00000102269	Gm7357	-0.840397	-0.340532	-1.15187
ENSMUSG00000096126	Gm22307	-5.87554	-6.91411	-6.91411
ENSMUSG00000103003	Gm38076	-6.91411	-6.14863	-6.91411
ENSMUSG00000104328	Gm37323	-3.89945	-2.04419	-4.84643
ENSMUSG00000102735	Gm7369	-6.15636	-4.67498	-6.91411
ENSMUSG00000098104	Gm6085	0.141196	-0.61269	-0.607141
ENSMUSG00000102175	Gm6119	-4.21316	-4.22634	-4.06674
ENSMUSG00000088000	Gm25493	-5.31265	-5.85716	-6.91411
ENSMUSG00000103265	Gm2053	-3.4194	-3.85843	-4.87594
ENSMUSG00000103922	Gm6123	0.848295	0.56631	1.22683
ENSMUSG00000033845	Mrpl15	6.26293	5.42833	6.33391
ENSMUSG00000102275	Gm37144	-4.74157	-5.37438	-5.56218
ENSMUSG00000025903	Lypla1	6.92761	6.53163	6.95541
ENSMUSG00000104217	Gm37988	-2.51543	-3.68202	-3.07591
ENSMUSG00000033813	Tcea1	6.45425	6.16903	6.53459
ENSMUSG00000062588	Gm6104	-0.435878	-1.1405	-1.19837
ENSMUSG00000103280	Gm37277	-2.96245	-0.984975	-2.60228
ENSMUSG00000002459	Rgs20	-3.47181	-1.67013	-4.66118
ENSMUSG00000091305	Gm17100	-6.91411	-2.85445	-6.91411
ENSMUSG00000102653	Gm37079	-0.766588	-0.806253	-4.2297
ENSMUSG00000085623	Gm16041	-2.79773	-2.21777	-5.86744
ENSMUSG00000091665	Gm17101	-4.60208	-4.67505	-6.91411
ENSMUSG00000033793	Atp6v1h	6.82323	6.82871	6.82426
ENSMUSG00000104352	Gm7182	-4.88291	-6.91411	-5.69098
ENSMUSG00000104046	Gm37567	-4.85034	-4.63308	-6.91411
ENSMUSG00000102907	Gm38264	-4.06617	-2.18699	-5.43334
ENSMUSG00000025905	Oprk1	-2.05789	-1.56105	-5.56218
ENSMUSG00000103936	Gm36965	-6.91411	-6.13948	-6.91411
ENSMUSG00000093015	Gm22463	-4.27408	-4.03432	-5.80237
ENSMUSG00000103519	Gm37429	-2.49603	-3.37059	-5.69098
ENSMUSG00000033774	Npbwr1	-2.23401	-1.26924	-5.56218
ENSMUSG00000103090	Gm19214	-3.96318	-4.31818	-5.37693
ENSMUSG00000025907	Rb1cc1	6.46186	6.53179	6.2166
ENSMUSG00000090031	4732440D04Rik	1.97183	1.98387	2.03727
ENSMUSG00000087247	Alkal1	-3.68235	-4.68375	-4.87594
ENSMUSG00000103355	Gm2147	-0.278088	-0.960702	-0.617929
ENSMUSG00000102706	Gm7417	-5.83677	-4.78582	-6.91411
ENSMUSG00000103845	Gm19026	-1.91328	-1.85065	-4.26897
ENSMUSG00000033740	St18	-0.359592	1.1033	-2.52869
ENSMUSG00000103329	Gm42492	-4.09796	-5.86692	-6.19835
ENSMUSG00000104385	Gm7449	-6.15636	-4.19838	-5.09878
ENSMUSG00000102135	Gm37108	-0.51144	-1.60188	-1.54345
ENSMUSG00000103282	Gm37275	-6.91411	-4.59975	-6.91411
ENSMUSG00000102534	Gm37225	-4.09796	-4.62293	-6.14909
ENSMUSG00000103629	Gm5694	-4.74157	-6.91411	-5.69098
ENSMUSG00000051285	Pcmtd1	6.76821	7.1853	6.74172
ENSMUSG00000098201	Gm26983	-2.4532	-4.63312	-1.57489
ENSMUSG00000103509	Gm38372	-0.381953	-0.141067	-0.694213
ENSMUSG00000048538	Gm9826	-0.736116	-1.4242	-0.515752
ENSMUSG00000077244	Gm23274	-6.91411	-6.14863	-6.14909
ENSMUSG00000102768	Gm19002	-4.67012	-2.45547	-5.74847
ENSMUSG00000097797	Gm26901	-0.875627	-1.43439	-1.7507
ENSMUSG00000103498	Gm18984	-5.65915	-6.91411	-6.91411
ENSMUSG00000103067	Gm30414	-3.80557	-3.00074	-5.56218
ENSMUSG00000102320	Gm37791	-6.1053	-6.13986	-6.91411
ENSMUSG00000104226	Gm7470	-5.65915	-4.63268	-6.91411
ENSMUSG00000103903	Rps2-ps2	-3.4194	-2.40532	-5.69098
ENSMUSG00000103557	Gm38216	-3.9877	-4.50469	-6.91411
ENSMUSG00000025909	Sntg1	-0.00165784	0.593795	-1.85973
ENSMUSG00000102647	Gm38024	-5.02796	-5.86692	-6.91411
ENSMUSG00000086235	Gm16284	-3.58048	-5.86692	-3.9563
ENSMUSG00000102253	Gm38259	-2.15448	-1.5535	-3.89451
ENSMUSG00000093970	Gm23358	-6.1053	-4.9162	-6.91411
ENSMUSG00000103884	Gm37005	-4.49116	-4.6335	-4.73835
ENSMUSG00000084353	Gm15452	-0.466239	-1.24434	-1.02699
ENSMUSG00000103933	Gm36964	-0.0887648	-1.21637	-0.521638
ENSMUSG00000076135	Gm24276	0.603074	-0.323761	0.606673
ENSMUSG00000086195	Gm6152	-5.31265	-5.86692	-6.09027
ENSMUSG00000104504	Gm7445	-6.12146	-6.91411	-6.91411
ENSMUSG00000066693	Gm7493	-3.04124	-4.14015	-2.83687
ENSMUSG00000102316	Gm37629	-2.59729	-1.17155	-6.91411
ENSMUSG00000103819	Gm38008	-6.91411	-5.67987	-6.91411
ENSMUSG00000102871	Gm37143	-2.40595	-1.94999	-5.39121
ENSMUSG00000101571	Gm6187	-6.91411	-5.85716	-6.91411
ENSMUSG00000104428	Gm18299	-5.42786	-5.55085	-6.91411
[truncated: 49,221 more rows]

## Sheet: gene_diff
ID	geneSymbol	Genotype: PValue	Genotype: QValue	ICN-B/DN-B : logFC	ICN-B/DN-B : logCPM	ICN-B/DN-B : PValue	ICN-B/DN-B : QValue	WT-B/DN-B : logFC	WT-B/DN-B : logCPM	WT-B/DN-B : PValue	WT-B/DN-B : QValue	WT-B/ICN-B : logFC	WT-B/ICN-B : logCPM	WT-B/ICN-B : PValue	WT-B/ICN-B : QValue
[truncated: 49,315 more rows]
